# Supplementary material for: Causes of death and associated conditions (Codac) – a utilitarian approach to the classification of perinatal deaths
Source: BMC Pregnancy Childbirth. 2009 Jun 10;9:22. doi: 10.1186/1471-2393-9-22 (PMC2706222; doi:10.1186/1471-2393-9-22)
Supplement: Additional File 1 — CODAC_II. This is the Excel file that contains the actual classification system including interactive functions both to simplify classification as well as to provide automatic analysis and cross-reference to ICD-10. Macros must be allowed to enable the interactive functions. Further instructions on its use are found in the file itself. [file 1471-2393-9-22-S1.xls]

## Sheet: CODAC
	Version II, 2009 - please find the latest version at www.codac-classification.org
	Welcome,
	To enable the interactive registration, you MUST enable macros in this document.
	Small triangles in the upper right hand corner of some cells (squares) - as for the sentence above - indicates that there is additional text, information or definitions available by pointing at the text.
	There are nine sheets in this document (flagged at the bottom of this page). By using the designated buttons, you will be guided through the first six sheets: (this) front page ("CODAC"), general information and users guide for CODAC ("Info"), and four registration pages for the main cause of death ("COD"), a basic dataset collection for perinatal deaths ("Minimal dataset"), primary associated co…
	It is recommended to read the general information and users guide before starting registrations in CODAC.
	CODAC Version II, 2009

## Sheet: Info
	CODAC Causes Of Death & Associated Conditions
	INFORMATION AND DEFINITIONS IN CODAC Version II, 2008
	We recommend that you follow the following sequence and rules when coding cases in CODAC: 1) Please read the accompanying manuscript of CODAC carefully before starting to code. 2) Make sure macros are enabled in your Excel file. 3) Open the “COD” sheet – observe flags at the bottom of this window - (or click the link “Start classification in CODAC” below). 4) Start by entering the case ID (upper …
	You can always return to this page by clicking on the "Info" flag below, and you can find more information by pointing at the cells (squares) with a small triangle in the upper right corner.
	CODAC Version II, 2008

## Sheet: COD
	CODAC Causes Of Death & Associated Conditions
				Case ID (please add ID)			#N/A
				Category (please select)
	Please indicate the main cause of death (point on each level 1 category to see a description)
		Infection			#N/A			#N/A
		Neonatal			#N/A			#N/A
		Intrapartum			#N/A			#N/A
		Congenital anomaly			#N/A			#N/A
		Fetal			#N/A			#N/A
		Cord			#N/A			#N/A
		Placenta			#N/A			#N/A
		Maternal			#N/A			#N/A
		Unknown			#N/A			#N/A
		Termination			#N/A			#N/A
	..			CODAC code assigned
	Applicable ICD 10 codes:				#N/A
	CODAC Version II, 2008

## Sheet: AC1
	CODAC Causes Of Death & Associated Conditions
	0			Case ID (do not enter here - go to sheet "COD")
	Please indicate the primary associated condition:
		Infection			#N/A			#N/A
		Neonatal			#N/A			#N/A
		Intrapartum			#N/A			#N/A
		Congenital anomaly			#N/A			#N/A
		Fetal			#N/A			#N/A
		Cord			#N/A			#N/A
		Placenta			#N/A			#N/A
		Maternal			#N/A			#N/A
		Assoc. perinatal			#N/A			#N/A
		Assoc. maternal			#N/A			#N/A
	..			CODAC currently indicated
	Applicable ICD 10 codes:				#N/A
	CODAC Version II, 2008

## Sheet: AC2
	CODAC Causes Of Death & Associated Conditions
	0			Case ID (do not enter here - go to sheet "COD")
	Please indicate the secondary associated condition:
		Infection			#N/A			#N/A
		Neonatal			#N/A			#N/A
		Intrapartum			#N/A			#N/A
		Congenital anomaly			#N/A			#N/A
		Fetal			#N/A			#N/A
		Cord			#N/A			#N/A
		Placenta			#N/A			#N/A
		Maternal			#N/A			#N/A
		Assoc. perinatal			#N/A			#N/A
		Assoc. maternal			#N/A			#N/A
	..			CODAC currently indicated
	Applicable ICD 10 codes:				#N/A
	CODAC Version II, 2008

## Sheet: Minicat
1	Unknown	1	Unknown	1	Unknown	1	Unknown	1	Unknown	1	Unknown	1	Unknown	1	Unknown	1	Unknown	1	Unknown	1	Unknown	1	Unknown	1	Unknown
2	Male	2	Singleton	2	1	2	<22w/500g	2	10	2	0	2	Assisted reproduction	2	Non-smoker	2	No alcohol consumption	2	Vag. Spontaneous	2	Unattended	2	Home/outside inst.	2
3	Female	3	Twin	3	2	3	>22w/500g & <28w/1000g	3	11	3	1	3	Ultrasound	3	Smoker	3	Alcohol consumption	3	Vag. Assisted	3	Traditional	3	In transfer	3
4		4	Triplet	4	3	4	>28w/1000g	4	12	4	2	4	Certain LMP	4		4		4	Operative	4	Nurse/midwife (no OB)	4	2nd line inst.	4
5		5	Quadruplet	5	4	5		5	13	5	3	5	Uncertain LMP	5		5		5	Incomplete	5	OB or OB available	5	3rd line inst.	5
6		6	Quintuplet	6	5	6		6	14	6	4	6		6		6		6		6		6		6
7		7		7	6	7		7	15	7	5	7		7		7		7		7		7		7
8		8		8		8		8	16	8	6	8		8		8		8		8		8		8
9		9		9		9		9	17	9		9		9		9		9		9		9		9
10		10		10		10		10	18	10		10		10		10		10		10		10		10
11		11		11		11		11	19	11		11		11		11		11		11		11		11
12		12		12		12		12	20	12		12		12		12		12		12		12		12
13		13		13		13		13	21	13		13		13		13		13		13		13		13
14		14		14		14		14	22	14		14		14		14		14		14		14		14
15		15		15		15		15	23	15		15		15		15		15		15		15		15
16		16		16		16		16	24	16		16		16		16		16		16		16		16
17		17		17		17		17	25	17		17		17		17		17		17		17		17
18		18		18		18		18	26	18		18		18		18		18		18		18		18
19		19		19		19		19	27	19		19		19		19		19		19		19		19
20		20		20		20		20	28	20		20		20		20		20		20		20		20
21		21		21		21		21	29	21		21		21		21		21		21		21		21
22		22		22		22		22	30	22		22		22		22		22		22		22		22
23		23		23		23		23	31	23		23		23		23		23		23		23		23
24		24		24		24		24	32	24		24		24		24		24		24		24		24
25		25		25		25		25	33	25		25		25		25		25		25		25		25
26		26		26		26		26	34	26		26		26		26		26		26		26		26
27		27		27		27		27	35	27		27		27		27		27		27		27		27
28		28		28		28		28	36	28		28		28		28		28		28		28		28
29		29		29		29		29	37	29		29		29		29		29		29		29		29
30		30		30		30		30	38	30		30		30		30		30		30		30		30
31		31		31		31		31	39	31		31		31		31		31		31		31		31
32		32		32		32		32	40	32		32		32		32		32		32		32		32
33		33		33		33		33	41	33		33		33		33		33		33		33		33
34		34		34		34		34	42	34		34		34		34		34		34		34		34
35		35		35		35		35	43	35		35		35		35		35		35		35		35
36		36		36		36		36	44	36		36		36		36		36		36		36		36
37		37		37		37		37		37		37		37		37		37		37		37		37
38		38		38		38		38		38		38		38		38		38		38		38		38
39		39		39		39		39		39		39		39		39		39		39		39		39
40		40		40		40		40		40		40		40		40		40		40		40		40

## Sheet: Minimal dataset
	CODAC Causes Of Death & Associated Conditions
	Minimal dataset for perinatal deaths
		Case ID:
	Gestational
	Gender
	Plurality
	Sequence of multiples
	Gestation group
	Gestation at birth (weeks)
	Gestation at birth (additional days)
	Validation of gest. age
	Birthweight (g)
	Time from birth to neonatal death (days)
	Time from death to birth (stillbirths)
	Maternal
	Age
	Height (cm)
	Pre-pregnancy weight (Kg)
	Weight at delivery
	Gravidity (n)
	Parity (n)
	Spontaneous abortions (n)
	Terminations (n)
	Perinatal deaths (n)
	Smoking habit
	Cigarette consumption (cig / day)
	Alcohol consumption
	Alcohol consumption (units / day)
	Ethnicity (local coding)
	Delivery
	Delivery
	Attendance
	Care level

## Sheet: Data
	CODAC Causes Of Death & Associated Conditions
																			scenA	scenB	scenC	Category
Hide	Hide	Hide	Hide	Hide	Hide	Hide	Hide	Hide	Hide	Hide	Hide	Hide	Hide	Hide	Hide	Hide	Hide	Hide
Hide																						Neonatal
Hide																						Intrapartum
Hide																						Antepartum
Hide																						Unknown
Hide																						Termination
Case ID	Main COD - level 1	Main COD - level 2	Main COD - level 3	First associated - level 1	First associated - level 2	First associated - level 3	Second associated - level 1	Second associated - level 2	Second associated - level 3	Main COD - level 1	Main COD - level 2	Main COD - level 3	First associated - level 1	First associated - level 2	First associated - level 3	Second associated - level 1	Second associated - level 2	Second associated - level 3					Main COD - level 1	Main COD - level 2	Main COD - level 3	First associated - level 1	First associated - level 2	First associated - level 3	Second associated - level 1	Second associated - level 2	Second associated - level 3	CODAC	Other 1	Other 2	Other 3	Clinical history	Autopsy	Placenta	Infection	Chromosomes	Other	Routinely collected birth notification	Gender	Plurality	Sequence of multiples	Gestation group	Gestation at birth (weeks)	Gestation at birth (additional days)	Validation of gest. age
0																			FALSE	FALSE	FALSE											..	0	0	0
Hide																																			|
Hide
Hide
Hide																			FALSE	FALSE	FALSE
Hide
Hide
Hide
Hide
Hide
Hide
[truncated: 20 more columns]

## Sheet: Summaries
	CODAC Causes Of Death & Associated Conditions
	Summaries of included cases (please scroll down for more)
	Categories of deaths
	Neonatal	#DIV/0!
	Intrapartum	#DIV/0!
	Antepartum	#DIV/0!
	Unknown	#DIV/0!
	Terminated	#DIV/0!
	Cases caused by:			Cases caused or associated with:
	Infection	#DIV/0!		Infection	#DIV/0!
	Neonatal	#DIV/0!		Neonatal	#DIV/0!
	Intrapartum	#DIV/0!		Intrapartum	#DIV/0!
	Congenital anomaly	#DIV/0!		Congenital anomaly	#DIV/0!
	Fetal	#DIV/0!		Fetal	#DIV/0!
	Cord	#DIV/0!		Cord	#DIV/0!
	Placenta	#DIV/0!		Placenta	#DIV/0!
	Maternal	#DIV/0!		Maternal	#DIV/0!
	Unknown	#DIV/0!		Unknown	#DIV/0!
	Termination	#DIV/0!		Termination	#DIV/0!
				Associated conditions of pregnancy	#DIV/0!
				Associated maternal conditions	#DIV/0!
	Enter a CODAC code in the box below to find the summaries for this Level III condition or event (enter three digits) and press enter when done
	CODAC Code	000		Infection : Unspecified or other : Unspecified
	#DIV/0!	#DIV/0!		#DIV/0!
	* only COD for categories 8 & 9
	Enter a CODAC code in the box below to find the summaries for this Level II of conditions or events (enter two digits) and press enter when done
	CODAC Code	00		Infection : Unspecified or other
	#DIV/0!	#DIV/0!		#DIV/0!
	* only COD for categories 8 & 9
	Common scenarios (Level II)
	Percentage of cases	Code combination
	#DIV/0!	00	00
	#DIV/0!	00	01
	#DIV/0!	00	02
	#DIV/0!	00	03
	#DIV/0!	00	04
	#DIV/0!	00	05
	#DIV/0!	00	06
	#DIV/0!	00	07
	#DIV/0!	00	08
	#DIV/0!	00	09
	#DIV/0!	00	10
	#DIV/0!	00	11
	#DIV/0!	00	12
	#DIV/0!	00	13
	#DIV/0!	00	14
	#DIV/0!	00	15
	#DIV/0!	00	16
	#DIV/0!	00	17
	#DIV/0!	00	18
	#DIV/0!	00	19

## Sheet: Scenarios
0	#DIV/0!	0	#DIV/0!	00	00	#DIV/0!	00	00
0	#DIV/0!	1	#DIV/0!	00	01	#DIV/0!	00	01
0	#DIV/0!	2	#DIV/0!	00	02	#DIV/0!	00	02
0	#DIV/0!	3	#DIV/0!	00	03	#DIV/0!	00	03
0	#DIV/0!	4	#DIV/0!	00	04	#DIV/0!	00	04
0	#DIV/0!	5	#DIV/0!	00	05	#DIV/0!	00	05
0	#DIV/0!	6	#DIV/0!	00	06	#DIV/0!	00	06
0	#DIV/0!	7	#DIV/0!	00	07	#DIV/0!	00	07
0	#DIV/0!	8	#DIV/0!	00	08	#DIV/0!	00	08
0	#DIV/0!	9	#DIV/0!	00	09	#DIV/0!	00	09
0	#DIV/0!	10	#DIV/0!	00	10	#DIV/0!	00	10
0	#DIV/0!	11	#DIV/0!	00	11	#DIV/0!	00	11
0	#DIV/0!	12	#DIV/0!	00	12	#DIV/0!	00	12
0	#DIV/0!	13	#DIV/0!	00	13	#DIV/0!	00	13
0	#DIV/0!	14	#DIV/0!	00	14	#DIV/0!	00	14
0	#DIV/0!	15	#DIV/0!	00	15	#DIV/0!	00	15
0	#DIV/0!	16	#DIV/0!	00	16	#DIV/0!	00	16
0	#DIV/0!	17	#DIV/0!	00	17	#DIV/0!	00	17
0	#DIV/0!	18	#DIV/0!	00	18	#DIV/0!	00	18
0	#DIV/0!	19	#DIV/0!	00	19	#DIV/0!	00	19
0	#DIV/0!	20	#DIV/0!	00	20	#DIV/0!	00	20
0	#DIV/0!	21	#DIV/0!	00	21	#DIV/0!	00	21
0	#DIV/0!	22	#DIV/0!	00	22	#DIV/0!	00	22
0	#DIV/0!	23	#DIV/0!	00	23	#DIV/0!	00	23
0	#DIV/0!	24	#DIV/0!	00	24	#DIV/0!	00	24
0	#DIV/0!	25	#DIV/0!	00	25	#DIV/0!	00	25
0	#DIV/0!	26	#DIV/0!	00	26	#DIV/0!	00	26
0	#DIV/0!	27	#DIV/0!	00	27	#DIV/0!	00	27
0	#DIV/0!	28	#DIV/0!	00	28	#DIV/0!	00	28
0	#DIV/0!	29	#DIV/0!	00	29	#DIV/0!	00	29
0	#DIV/0!	30	#DIV/0!	00	30	#DIV/0!	00	30
0	#DIV/0!	31	#DIV/0!	00	31	#DIV/0!	00	31
0	#DIV/0!	32	#DIV/0!	00	32	#DIV/0!	00	32
0	#DIV/0!	33	#DIV/0!	00	33	#DIV/0!	00	33
0	#DIV/0!	34	#DIV/0!	00	34	#DIV/0!	00	34
0	#DIV/0!	35	#DIV/0!	00	35	#DIV/0!	00	35
0	#DIV/0!	36	#DIV/0!	00	36	#DIV/0!	00	36
0	#DIV/0!	37	#DIV/0!	00	37	#DIV/0!	00	37
0	#DIV/0!	38	#DIV/0!	00	38	#DIV/0!	00	38
0	#DIV/0!	39	#DIV/0!	00	39	#DIV/0!	00	39
0	#DIV/0!	40	#DIV/0!	00	40	#DIV/0!	00	40
0	#DIV/0!	41	#DIV/0!	00	41	#DIV/0!	00	41
0	#DIV/0!	42	#DIV/0!	00	42	#DIV/0!	00	42
0	#DIV/0!	43	#DIV/0!	00	43	#DIV/0!	00	43
0	#DIV/0!	44	#DIV/0!	00	44	#DIV/0!	00	44
0	#DIV/0!	45	#DIV/0!	00	45	#DIV/0!	00	45
0	#DIV/0!	46	#DIV/0!	00	46	#DIV/0!	00	46
0	#DIV/0!	47	#DIV/0!	00	47	#DIV/0!	00	47
0	#DIV/0!	48	#DIV/0!	00	48	#DIV/0!	00	48
0	#DIV/0!	49	#DIV/0!	00	49	#DIV/0!	00	49
0	#DIV/0!	50	#DIV/0!	00	50	#DIV/0!	00	50
0	#DIV/0!	51	#DIV/0!	00	51	#DIV/0!	00	51
0	#DIV/0!	52	#DIV/0!	00	52	#DIV/0!	00	52
0	#DIV/0!	53	#DIV/0!	00	53	#DIV/0!	00	53
0	#DIV/0!	54	#DIV/0!	00	54	#DIV/0!	00	54
0	#DIV/0!	55	#DIV/0!	00	55	#DIV/0!	00	55
0	#DIV/0!	56	#DIV/0!	00	56	#DIV/0!	00	56
0	#DIV/0!	57	#DIV/0!	00	57	#DIV/0!	00	57
0	#DIV/0!	58	#DIV/0!	00	58	#DIV/0!	00	58
0	#DIV/0!	59	#DIV/0!	00	59	#DIV/0!	00	59
0	#DIV/0!	60	#DIV/0!	00	60	#DIV/0!	00	60
0	#DIV/0!	61	#DIV/0!	00	61	#DIV/0!	00	61
0	#DIV/0!	62	#DIV/0!	00	62	#DIV/0!	00	62
0	#DIV/0!	63	#DIV/0!	00	63	#DIV/0!	00	63
0	#DIV/0!	64	#DIV/0!	00	64	#DIV/0!	00	64
0	#DIV/0!	65	#DIV/0!	00	65	#DIV/0!	00	65
0	#DIV/0!	66	#DIV/0!	00	66	#DIV/0!	00	66
0	#DIV/0!	67	#DIV/0!	00	67	#DIV/0!	00	67
0	#DIV/0!	68	#DIV/0!	00	68	#DIV/0!	00	68
0	#DIV/0!	69	#DIV/0!	00	69	#DIV/0!	00	69
0	#DIV/0!	70	#DIV/0!	00	70	#DIV/0!	00	70
0	#DIV/0!	71	#DIV/0!	00	71	#DIV/0!	00	71
0	#DIV/0!	72	#DIV/0!	00	72	#DIV/0!	00	72
0	#DIV/0!	73	#DIV/0!	00	73	#DIV/0!	00	73
0	#DIV/0!	74	#DIV/0!	00	74	#DIV/0!	00	74
0	#DIV/0!	75	#DIV/0!	00	75	#DIV/0!	00	75
0	#DIV/0!	76	#DIV/0!	00	76	#DIV/0!	00	76
0	#DIV/0!	77	#DIV/0!	00	77	#DIV/0!	00	77
0	#DIV/0!	78	#DIV/0!	00	78	#DIV/0!	00	78
0	#DIV/0!	79	#DIV/0!	00	79	#DIV/0!	00	79
0	#DIV/0!	80	#DIV/0!	00	80	#DIV/0!	00	80
0	#DIV/0!	81	#DIV/0!	00	81	#DIV/0!	00	81
0	#DIV/0!	82	#DIV/0!	00	82	#DIV/0!	00	82
0	#DIV/0!	83	#DIV/0!	00	83	#DIV/0!	00	83
0	#DIV/0!	84	#DIV/0!	00	84	#DIV/0!	00	84
0	#DIV/0!	85	#DIV/0!	00	85	#DIV/0!	00	85
0	#DIV/0!	86	#DIV/0!	00	86	#DIV/0!	00	86
0	#DIV/0!	87	#DIV/0!	00	87	#DIV/0!	00	87
0	#DIV/0!	88	#DIV/0!	00	88	#DIV/0!	00	88
0	#DIV/0!	89	#DIV/0!	00	89	#DIV/0!	00	89
0	#DIV/0!	90	#DIV/0!	00	90	#DIV/0!	00	90
0	#DIV/0!	91	#DIV/0!	00	91	#DIV/0!	00	91
0	#DIV/0!	92	#DIV/0!	00	92	#DIV/0!	00	92
0	#DIV/0!	93	#DIV/0!	00	93	#DIV/0!	00	93
0	#DIV/0!	94	#DIV/0!	00	94	#DIV/0!	00	94
0	#DIV/0!	95	#DIV/0!	00	95	#DIV/0!	00	95
0	#DIV/0!	96	#DIV/0!	00	96	#DIV/0!	00	96
0	#DIV/0!	97	#DIV/0!	00	97	#DIV/0!	00	97
0	#DIV/0!	98	#DIV/0!	00	98	#DIV/0!	00	98
0	#DIV/0!	99	#DIV/0!	00	99	#DIV/0!	00	99
0	#DIV/0!	100	#DIV/0!	01	00	#DIV/0!	01	00
0	#DIV/0!	101	#DIV/0!	01	01	#DIV/0!	01	01
0	#DIV/0!	102	#DIV/0!	01	02	#DIV/0!	01	02
0	#DIV/0!	103	#DIV/0!	01	03	#DIV/0!	01	03
0	#DIV/0!	104	#DIV/0!	01	04	#DIV/0!	01	04
0	#DIV/0!	105	#DIV/0!	01	05	#DIV/0!	01	05
0	#DIV/0!	106	#DIV/0!	01	06	#DIV/0!	01	06
0	#DIV/0!	107	#DIV/0!	01	07	#DIV/0!	01	07
0	#DIV/0!	108	#DIV/0!	01	08	#DIV/0!	01	08
0	#DIV/0!	109	#DIV/0!	01	09	#DIV/0!	01	09
0	#DIV/0!	110	#DIV/0!	01	10	#DIV/0!	01	10
0	#DIV/0!	111	#DIV/0!	01	11	#DIV/0!	01	11
0	#DIV/0!	112	#DIV/0!	01	12	#DIV/0!	01	12
0	#DIV/0!	113	#DIV/0!	01	13	#DIV/0!	01	13
0	#DIV/0!	114	#DIV/0!	01	14	#DIV/0!	01	14
0	#DIV/0!	115	#DIV/0!	01	15	#DIV/0!	01	15
0	#DIV/0!	116	#DIV/0!	01	16	#DIV/0!	01	16
0	#DIV/0!	117	#DIV/0!	01	17	#DIV/0!	01	17
0	#DIV/0!	118	#DIV/0!	01	18	#DIV/0!	01	18
0	#DIV/0!	119	#DIV/0!	01	19	#DIV/0!	01	19
0	#DIV/0!	120	#DIV/0!	01	20	#DIV/0!	01	20
0	#DIV/0!	121	#DIV/0!	01	21	#DIV/0!	01	21
0	#DIV/0!	122	#DIV/0!	01	22	#DIV/0!	01	22
0	#DIV/0!	123	#DIV/0!	01	23	#DIV/0!	01	23
0	#DIV/0!	124	#DIV/0!	01	24	#DIV/0!	01	24
0	#DIV/0!	125	#DIV/0!	01	25	#DIV/0!	01	25
0	#DIV/0!	126	#DIV/0!	01	26	#DIV/0!	01	26
0	#DIV/0!	127	#DIV/0!	01	27	#DIV/0!	01	27
0	#DIV/0!	128	#DIV/0!	01	28	#DIV/0!	01	28
0	#DIV/0!	129	#DIV/0!	01	29	#DIV/0!	01	29
0	#DIV/0!	130	#DIV/0!	01	30	#DIV/0!	01	30
0	#DIV/0!	131	#DIV/0!	01	31	#DIV/0!	01	31
0	#DIV/0!	132	#DIV/0!	01	32	#DIV/0!	01	32
0	#DIV/0!	133	#DIV/0!	01	33	#DIV/0!	01	33
0	#DIV/0!	134	#DIV/0!	01	34	#DIV/0!	01	34
0	#DIV/0!	135	#DIV/0!	01	35	#DIV/0!	01	35
0	#DIV/0!	136	#DIV/0!	01	36	#DIV/0!	01	36
0	#DIV/0!	137	#DIV/0!	01	37	#DIV/0!	01	37
0	#DIV/0!	138	#DIV/0!	01	38	#DIV/0!	01	38
0	#DIV/0!	139	#DIV/0!	01	39	#DIV/0!	01	39
0	#DIV/0!	140	#DIV/0!	01	40	#DIV/0!	01	40
0	#DIV/0!	141	#DIV/0!	01	41	#DIV/0!	01	41
0	#DIV/0!	142	#DIV/0!	01	42	#DIV/0!	01	42
0	#DIV/0!	143	#DIV/0!	01	43	#DIV/0!	01	43
0	#DIV/0!	144	#DIV/0!	01	44	#DIV/0!	01	44
0	#DIV/0!	145	#DIV/0!	01	45	#DIV/0!	01	45
0	#DIV/0!	146	#DIV/0!	01	46	#DIV/0!	01	46
0	#DIV/0!	147	#DIV/0!	01	47	#DIV/0!	01	47
0	#DIV/0!	148	#DIV/0!	01	48	#DIV/0!	01	48
0	#DIV/0!	149	#DIV/0!	01	49	#DIV/0!	01	49
0	#DIV/0!	150	#DIV/0!	01	50	#DIV/0!	01	50
0	#DIV/0!	151	#DIV/0!	01	51	#DIV/0!	01	51
0	#DIV/0!	152	#DIV/0!	01	52	#DIV/0!	01	52
0	#DIV/0!	153	#DIV/0!	01	53	#DIV/0!	01	53
0	#DIV/0!	154	#DIV/0!	01	54	#DIV/0!	01	54
0	#DIV/0!	155	#DIV/0!	01	55	#DIV/0!	01	55
0	#DIV/0!	156	#DIV/0!	01	56	#DIV/0!	01	56
0	#DIV/0!	157	#DIV/0!	01	57	#DIV/0!	01	57
0	#DIV/0!	158	#DIV/0!	01	58	#DIV/0!	01	58
0	#DIV/0!	159	#DIV/0!	01	59	#DIV/0!	01	59
0	#DIV/0!	160	#DIV/0!	01	60	#DIV/0!	01	60
0	#DIV/0!	161	#DIV/0!	01	61	#DIV/0!	01	61
0	#DIV/0!	162	#DIV/0!	01	62	#DIV/0!	01	62
0	#DIV/0!	163	#DIV/0!	01	63	#DIV/0!	01	63
0	#DIV/0!	164	#DIV/0!	01	64	#DIV/0!	01	64
0	#DIV/0!	165	#DIV/0!	01	65	#DIV/0!	01	65
0	#DIV/0!	166	#DIV/0!	01	66	#DIV/0!	01	66
0	#DIV/0!	167	#DIV/0!	01	67	#DIV/0!	01	67
0	#DIV/0!	168	#DIV/0!	01	68	#DIV/0!	01	68
0	#DIV/0!	169	#DIV/0!	01	69	#DIV/0!	01	69
0	#DIV/0!	170	#DIV/0!	01	70	#DIV/0!	01	70
0	#DIV/0!	171	#DIV/0!	01	71	#DIV/0!	01	71
0	#DIV/0!	172	#DIV/0!	01	72	#DIV/0!	01	72
0	#DIV/0!	173	#DIV/0!	01	73	#DIV/0!	01	73
0	#DIV/0!	174	#DIV/0!	01	74	#DIV/0!	01	74
0	#DIV/0!	175	#DIV/0!	01	75	#DIV/0!	01	75
0	#DIV/0!	176	#DIV/0!	01	76	#DIV/0!	01	76
0	#DIV/0!	177	#DIV/0!	01	77	#DIV/0!	01	77
0	#DIV/0!	178	#DIV/0!	01	78	#DIV/0!	01	78
0	#DIV/0!	179	#DIV/0!	01	79	#DIV/0!	01	79
0	#DIV/0!	180	#DIV/0!	01	80	#DIV/0!	01	80
0	#DIV/0!	181	#DIV/0!	01	81	#DIV/0!	01	81
0	#DIV/0!	182	#DIV/0!	01	82	#DIV/0!	01	82
0	#DIV/0!	183	#DIV/0!	01	83	#DIV/0!	01	83
0	#DIV/0!	184	#DIV/0!	01	84	#DIV/0!	01	84
0	#DIV/0!	185	#DIV/0!	01	85	#DIV/0!	01	85
0	#DIV/0!	186	#DIV/0!	01	86	#DIV/0!	01	86
0	#DIV/0!	187	#DIV/0!	01	87	#DIV/0!	01	87
0	#DIV/0!	188	#DIV/0!	01	88	#DIV/0!	01	88
0	#DIV/0!	189	#DIV/0!	01	89	#DIV/0!	01	89
0	#DIV/0!	190	#DIV/0!	01	90	#DIV/0!	01	90
0	#DIV/0!	191	#DIV/0!	01	91	#DIV/0!	01	91
0	#DIV/0!	192	#DIV/0!	01	92	#DIV/0!	01	92
0	#DIV/0!	193	#DIV/0!	01	93	#DIV/0!	01	93
0	#DIV/0!	194	#DIV/0!	01	94	#DIV/0!	01	94
0	#DIV/0!	195	#DIV/0!	01	95	#DIV/0!	01	95
0	#DIV/0!	196	#DIV/0!	01	96	#DIV/0!	01	96
0	#DIV/0!	197	#DIV/0!	01	97	#DIV/0!	01	97
0	#DIV/0!	198	#DIV/0!	01	98	#DIV/0!	01	98
0	#DIV/0!	199	#DIV/0!	01	99	#DIV/0!	01	99
0	#DIV/0!	200	#DIV/0!	02	00	#DIV/0!	02	00
0	#DIV/0!	201	#DIV/0!	02	01	#DIV/0!	02	01
0	#DIV/0!	202	#DIV/0!	02	02	#DIV/0!	02	02
0	#DIV/0!	203	#DIV/0!	02	03	#DIV/0!	02	03
0	#DIV/0!	204	#DIV/0!	02	04	#DIV/0!	02	04
0	#DIV/0!	205	#DIV/0!	02	05	#DIV/0!	02	05
0	#DIV/0!	206	#DIV/0!	02	06	#DIV/0!	02	06
0	#DIV/0!	207	#DIV/0!	02	07	#DIV/0!	02	07
0	#DIV/0!	208	#DIV/0!	02	08	#DIV/0!	02	08
0	#DIV/0!	209	#DIV/0!	02	09	#DIV/0!	02	09
0	#DIV/0!	210	#DIV/0!	02	10	#DIV/0!	02	10
0	#DIV/0!	211	#DIV/0!	02	11	#DIV/0!	02	11
0	#DIV/0!	212	#DIV/0!	02	12	#DIV/0!	02	12
0	#DIV/0!	213	#DIV/0!	02	13	#DIV/0!	02	13
0	#DIV/0!	214	#DIV/0!	02	14	#DIV/0!	02	14
0	#DIV/0!	215	#DIV/0!	02	15	#DIV/0!	02	15
0	#DIV/0!	216	#DIV/0!	02	16	#DIV/0!	02	16
0	#DIV/0!	217	#DIV/0!	02	17	#DIV/0!	02	17
0	#DIV/0!	218	#DIV/0!	02	18	#DIV/0!	02	18
0	#DIV/0!	219	#DIV/0!	02	19	#DIV/0!	02	19
0	#DIV/0!	220	#DIV/0!	02	20	#DIV/0!	02	20
0	#DIV/0!	221	#DIV/0!	02	21	#DIV/0!	02	21
0	#DIV/0!	222	#DIV/0!	02	22	#DIV/0!	02	22
0	#DIV/0!	223	#DIV/0!	02	23	#DIV/0!	02	23
0	#DIV/0!	224	#DIV/0!	02	24	#DIV/0!	02	24
0	#DIV/0!	225	#DIV/0!	02	25	#DIV/0!	02	25
0	#DIV/0!	226	#DIV/0!	02	26	#DIV/0!	02	26
0	#DIV/0!	227	#DIV/0!	02	27	#DIV/0!	02	27
0	#DIV/0!	228	#DIV/0!	02	28	#DIV/0!	02	28
0	#DIV/0!	229	#DIV/0!	02	29	#DIV/0!	02	29
0	#DIV/0!	230	#DIV/0!	02	30	#DIV/0!	02	30
0	#DIV/0!	231	#DIV/0!	02	31	#DIV/0!	02	31
0	#DIV/0!	232	#DIV/0!	02	32	#DIV/0!	02	32
0	#DIV/0!	233	#DIV/0!	02	33	#DIV/0!	02	33
0	#DIV/0!	234	#DIV/0!	02	34	#DIV/0!	02	34
0	#DIV/0!	235	#DIV/0!	02	35	#DIV/0!	02	35
0	#DIV/0!	236	#DIV/0!	02	36	#DIV/0!	02	36
0	#DIV/0!	237	#DIV/0!	02	37	#DIV/0!	02	37
0	#DIV/0!	238	#DIV/0!	02	38	#DIV/0!	02	38
0	#DIV/0!	239	#DIV/0!	02	39	#DIV/0!	02	39
0	#DIV/0!	240	#DIV/0!	02	40	#DIV/0!	02	40
0	#DIV/0!	241	#DIV/0!	02	41	#DIV/0!	02	41
0	#DIV/0!	242	#DIV/0!	02	42	#DIV/0!	02	42
0	#DIV/0!	243	#DIV/0!	02	43	#DIV/0!	02	43
0	#DIV/0!	244	#DIV/0!	02	44	#DIV/0!	02	44
0	#DIV/0!	245	#DIV/0!	02	45	#DIV/0!	02	45
0	#DIV/0!	246	#DIV/0!	02	46	#DIV/0!	02	46
0	#DIV/0!	247	#DIV/0!	02	47	#DIV/0!	02	47
0	#DIV/0!	248	#DIV/0!	02	48	#DIV/0!	02	48
0	#DIV/0!	249	#DIV/0!	02	49	#DIV/0!	02	49
0	#DIV/0!	250	#DIV/0!	02	50	#DIV/0!	02	50
0	#DIV/0!	251	#DIV/0!	02	51	#DIV/0!	02	51
0	#DIV/0!	252	#DIV/0!	02	52	#DIV/0!	02	52
0	#DIV/0!	253	#DIV/0!	02	53	#DIV/0!	02	53
0	#DIV/0!	254	#DIV/0!	02	54	#DIV/0!	02	54
0	#DIV/0!	255	#DIV/0!	02	55	#DIV/0!	02	55
0	#DIV/0!	256	#DIV/0!	02	56	#DIV/0!	02	56
0	#DIV/0!	257	#DIV/0!	02	57	#DIV/0!	02	57
0	#DIV/0!	258	#DIV/0!	02	58	#DIV/0!	02	58
0	#DIV/0!	259	#DIV/0!	02	59	#DIV/0!	02	59
0	#DIV/0!	260	#DIV/0!	02	60	#DIV/0!	02	60
0	#DIV/0!	261	#DIV/0!	02	61	#DIV/0!	02	61
0	#DIV/0!	262	#DIV/0!	02	62	#DIV/0!	02	62
0	#DIV/0!	263	#DIV/0!	02	63	#DIV/0!	02	63
0	#DIV/0!	264	#DIV/0!	02	64	#DIV/0!	02	64
0	#DIV/0!	265	#DIV/0!	02	65	#DIV/0!	02	65
0	#DIV/0!	266	#DIV/0!	02	66	#DIV/0!	02	66
0	#DIV/0!	267	#DIV/0!	02	67	#DIV/0!	02	67
0	#DIV/0!	268	#DIV/0!	02	68	#DIV/0!	02	68
0	#DIV/0!	269	#DIV/0!	02	69	#DIV/0!	02	69
0	#DIV/0!	270	#DIV/0!	02	70	#DIV/0!	02	70
0	#DIV/0!	271	#DIV/0!	02	71	#DIV/0!	02	71
0	#DIV/0!	272	#DIV/0!	02	72	#DIV/0!	02	72
0	#DIV/0!	273	#DIV/0!	02	73	#DIV/0!	02	73
0	#DIV/0!	274	#DIV/0!	02	74	#DIV/0!	02	74
0	#DIV/0!	275	#DIV/0!	02	75	#DIV/0!	02	75
0	#DIV/0!	276	#DIV/0!	02	76	#DIV/0!	02	76
0	#DIV/0!	277	#DIV/0!	02	77	#DIV/0!	02	77
0	#DIV/0!	278	#DIV/0!	02	78	#DIV/0!	02	78
0	#DIV/0!	279	#DIV/0!	02	79	#DIV/0!	02	79
0	#DIV/0!	280	#DIV/0!	02	80	#DIV/0!	02	80
0	#DIV/0!	281	#DIV/0!	02	81	#DIV/0!	02	81
0	#DIV/0!	282	#DIV/0!	02	82	#DIV/0!	02	82
0	#DIV/0!	283	#DIV/0!	02	83	#DIV/0!	02	83
0	#DIV/0!	284	#DIV/0!	02	84	#DIV/0!	02	84
0	#DIV/0!	285	#DIV/0!	02	85	#DIV/0!	02	85
0	#DIV/0!	286	#DIV/0!	02	86	#DIV/0!	02	86
0	#DIV/0!	287	#DIV/0!	02	87	#DIV/0!	02	87
0	#DIV/0!	288	#DIV/0!	02	88	#DIV/0!	02	88
0	#DIV/0!	289	#DIV/0!	02	89	#DIV/0!	02	89
0	#DIV/0!	290	#DIV/0!	02	90	#DIV/0!	02	90
0	#DIV/0!	291	#DIV/0!	02	91	#DIV/0!	02	91
0	#DIV/0!	292	#DIV/0!	02	92	#DIV/0!	02	92
0	#DIV/0!	293	#DIV/0!	02	93	#DIV/0!	02	93
0	#DIV/0!	294	#DIV/0!	02	94	#DIV/0!	02	94
0	#DIV/0!	295	#DIV/0!	02	95	#DIV/0!	02	95
0	#DIV/0!	296	#DIV/0!	02	96	#DIV/0!	02	96
0	#DIV/0!	297	#DIV/0!	02	97	#DIV/0!	02	97
0	#DIV/0!	298	#DIV/0!	02	98	#DIV/0!	02	98
0	#DIV/0!	299	#DIV/0!	02	99	#DIV/0!	02	99
0	#DIV/0!	300	#DIV/0!	03	00	#DIV/0!	03	00
0	#DIV/0!	301	#DIV/0!	03	01	#DIV/0!	03	01
0	#DIV/0!	302	#DIV/0!	03	02	#DIV/0!	03	02
0	#DIV/0!	303	#DIV/0!	03	03	#DIV/0!	03	03
0	#DIV/0!	304	#DIV/0!	03	04	#DIV/0!	03	04
0	#DIV/0!	305	#DIV/0!	03	05	#DIV/0!	03	05
0	#DIV/0!	306	#DIV/0!	03	06	#DIV/0!	03	06
0	#DIV/0!	307	#DIV/0!	03	07	#DIV/0!	03	07
0	#DIV/0!	308	#DIV/0!	03	08	#DIV/0!	03	08
0	#DIV/0!	309	#DIV/0!	03	09	#DIV/0!	03	09
0	#DIV/0!	310	#DIV/0!	03	10	#DIV/0!	03	10
0	#DIV/0!	311	#DIV/0!	03	11	#DIV/0!	03	11
0	#DIV/0!	312	#DIV/0!	03	12	#DIV/0!	03	12
0	#DIV/0!	313	#DIV/0!	03	13	#DIV/0!	03	13
0	#DIV/0!	314	#DIV/0!	03	14	#DIV/0!	03	14
0	#DIV/0!	315	#DIV/0!	03	15	#DIV/0!	03	15
0	#DIV/0!	316	#DIV/0!	03	16	#DIV/0!	03	16
0	#DIV/0!	317	#DIV/0!	03	17	#DIV/0!	03	17
0	#DIV/0!	318	#DIV/0!	03	18	#DIV/0!	03	18
0	#DIV/0!	319	#DIV/0!	03	19	#DIV/0!	03	19
0	#DIV/0!	320	#DIV/0!	03	20	#DIV/0!	03	20
0	#DIV/0!	321	#DIV/0!	03	21	#DIV/0!	03	21
0	#DIV/0!	322	#DIV/0!	03	22	#DIV/0!	03	22
0	#DIV/0!	323	#DIV/0!	03	23	#DIV/0!	03	23
0	#DIV/0!	324	#DIV/0!	03	24	#DIV/0!	03	24
0	#DIV/0!	325	#DIV/0!	03	25	#DIV/0!	03	25
0	#DIV/0!	326	#DIV/0!	03	26	#DIV/0!	03	26
0	#DIV/0!	327	#DIV/0!	03	27	#DIV/0!	03	27
0	#DIV/0!	328	#DIV/0!	03	28	#DIV/0!	03	28
0	#DIV/0!	329	#DIV/0!	03	29	#DIV/0!	03	29
0	#DIV/0!	330	#DIV/0!	03	30	#DIV/0!	03	30
0	#DIV/0!	331	#DIV/0!	03	31	#DIV/0!	03	31
0	#DIV/0!	332	#DIV/0!	03	32	#DIV/0!	03	32
0	#DIV/0!	333	#DIV/0!	03	33	#DIV/0!	03	33
0	#DIV/0!	334	#DIV/0!	03	34	#DIV/0!	03	34
0	#DIV/0!	335	#DIV/0!	03	35	#DIV/0!	03	35
0	#DIV/0!	336	#DIV/0!	03	36	#DIV/0!	03	36
0	#DIV/0!	337	#DIV/0!	03	37	#DIV/0!	03	37
0	#DIV/0!	338	#DIV/0!	03	38	#DIV/0!	03	38
0	#DIV/0!	339	#DIV/0!	03	39	#DIV/0!	03	39
0	#DIV/0!	340	#DIV/0!	03	40	#DIV/0!	03	40
0	#DIV/0!	341	#DIV/0!	03	41	#DIV/0!	03	41
0	#DIV/0!	342	#DIV/0!	03	42	#DIV/0!	03	42
0	#DIV/0!	343	#DIV/0!	03	43	#DIV/0!	03	43
0	#DIV/0!	344	#DIV/0!	03	44	#DIV/0!	03	44
0	#DIV/0!	345	#DIV/0!	03	45	#DIV/0!	03	45
0	#DIV/0!	346	#DIV/0!	03	46	#DIV/0!	03	46
0	#DIV/0!	347	#DIV/0!	03	47	#DIV/0!	03	47
0	#DIV/0!	348	#DIV/0!	03	48	#DIV/0!	03	48
0	#DIV/0!	349	#DIV/0!	03	49	#DIV/0!	03	49
0	#DIV/0!	350	#DIV/0!	03	50	#DIV/0!	03	50
0	#DIV/0!	351	#DIV/0!	03	51	#DIV/0!	03	51
0	#DIV/0!	352	#DIV/0!	03	52	#DIV/0!	03	52
0	#DIV/0!	353	#DIV/0!	03	53	#DIV/0!	03	53
0	#DIV/0!	354	#DIV/0!	03	54	#DIV/0!	03	54
0	#DIV/0!	355	#DIV/0!	03	55	#DIV/0!	03	55
0	#DIV/0!	356	#DIV/0!	03	56	#DIV/0!	03	56
0	#DIV/0!	357	#DIV/0!	03	57	#DIV/0!	03	57
0	#DIV/0!	358	#DIV/0!	03	58	#DIV/0!	03	58
0	#DIV/0!	359	#DIV/0!	03	59	#DIV/0!	03	59
0	#DIV/0!	360	#DIV/0!	03	60	#DIV/0!	03	60
0	#DIV/0!	361	#DIV/0!	03	61	#DIV/0!	03	61
0	#DIV/0!	362	#DIV/0!	03	62	#DIV/0!	03	62
0	#DIV/0!	363	#DIV/0!	03	63	#DIV/0!	03	63
0	#DIV/0!	364	#DIV/0!	03	64	#DIV/0!	03	64
0	#DIV/0!	365	#DIV/0!	03	65	#DIV/0!	03	65
0	#DIV/0!	366	#DIV/0!	03	66	#DIV/0!	03	66
0	#DIV/0!	367	#DIV/0!	03	67	#DIV/0!	03	67
0	#DIV/0!	368	#DIV/0!	03	68	#DIV/0!	03	68
0	#DIV/0!	369	#DIV/0!	03	69	#DIV/0!	03	69
0	#DIV/0!	370	#DIV/0!	03	70	#DIV/0!	03	70
0	#DIV/0!	371	#DIV/0!	03	71	#DIV/0!	03	71
0	#DIV/0!	372	#DIV/0!	03	72	#DIV/0!	03	72
0	#DIV/0!	373	#DIV/0!	03	73	#DIV/0!	03	73
0	#DIV/0!	374	#DIV/0!	03	74	#DIV/0!	03	74
0	#DIV/0!	375	#DIV/0!	03	75	#DIV/0!	03	75
0	#DIV/0!	376	#DIV/0!	03	76	#DIV/0!	03	76
0	#DIV/0!	377	#DIV/0!	03	77	#DIV/0!	03	77
0	#DIV/0!	378	#DIV/0!	03	78	#DIV/0!	03	78
0	#DIV/0!	379	#DIV/0!	03	79	#DIV/0!	03	79
0	#DIV/0!	380	#DIV/0!	03	80	#DIV/0!	03	80
0	#DIV/0!	381	#DIV/0!	03	81	#DIV/0!	03	81
0	#DIV/0!	382	#DIV/0!	03	82	#DIV/0!	03	82
0	#DIV/0!	383	#DIV/0!	03	83	#DIV/0!	03	83
0	#DIV/0!	384	#DIV/0!	03	84	#DIV/0!	03	84
0	#DIV/0!	385	#DIV/0!	03	85	#DIV/0!	03	85
0	#DIV/0!	386	#DIV/0!	03	86	#DIV/0!	03	86
0	#DIV/0!	387	#DIV/0!	03	87	#DIV/0!	03	87
0	#DIV/0!	388	#DIV/0!	03	88	#DIV/0!	03	88
0	#DIV/0!	389	#DIV/0!	03	89	#DIV/0!	03	89
0	#DIV/0!	390	#DIV/0!	03	90	#DIV/0!	03	90
0	#DIV/0!	391	#DIV/0!	03	91	#DIV/0!	03	91
0	#DIV/0!	392	#DIV/0!	03	92	#DIV/0!	03	92
0	#DIV/0!	393	#DIV/0!	03	93	#DIV/0!	03	93
0	#DIV/0!	394	#DIV/0!	03	94	#DIV/0!	03	94
0	#DIV/0!	395	#DIV/0!	03	95	#DIV/0!	03	95
0	#DIV/0!	396	#DIV/0!	03	96	#DIV/0!	03	96
0	#DIV/0!	397	#DIV/0!	03	97	#DIV/0!	03	97
0	#DIV/0!	398	#DIV/0!	03	98	#DIV/0!	03	98
0	#DIV/0!	399	#DIV/0!	03	99	#DIV/0!	03	99
0	#DIV/0!	400	#DIV/0!	04	00	#DIV/0!	04	00
0	#DIV/0!	401	#DIV/0!	04	01	#DIV/0!	04	01
0	#DIV/0!	402	#DIV/0!	04	02	#DIV/0!	04	02
0	#DIV/0!	403	#DIV/0!	04	03	#DIV/0!	04	03
0	#DIV/0!	404	#DIV/0!	04	04	#DIV/0!	04	04
0	#DIV/0!	405	#DIV/0!	04	05	#DIV/0!	04	05
0	#DIV/0!	406	#DIV/0!	04	06	#DIV/0!	04	06
0	#DIV/0!	407	#DIV/0!	04	07	#DIV/0!	04	07
0	#DIV/0!	408	#DIV/0!	04	08	#DIV/0!	04	08
0	#DIV/0!	409	#DIV/0!	04	09	#DIV/0!	04	09
0	#DIV/0!	410	#DIV/0!	04	10	#DIV/0!	04	10
0	#DIV/0!	411	#DIV/0!	04	11	#DIV/0!	04	11
0	#DIV/0!	412	#DIV/0!	04	12	#DIV/0!	04	12
0	#DIV/0!	413	#DIV/0!	04	13	#DIV/0!	04	13
0	#DIV/0!	414	#DIV/0!	04	14	#DIV/0!	04	14
0	#DIV/0!	415	#DIV/0!	04	15	#DIV/0!	04	15
0	#DIV/0!	416	#DIV/0!	04	16	#DIV/0!	04	16
0	#DIV/0!	417	#DIV/0!	04	17	#DIV/0!	04	17
0	#DIV/0!	418	#DIV/0!	04	18	#DIV/0!	04	18
0	#DIV/0!	419	#DIV/0!	04	19	#DIV/0!	04	19
0	#DIV/0!	420	#DIV/0!	04	20	#DIV/0!	04	20
0	#DIV/0!	421	#DIV/0!	04	21	#DIV/0!	04	21
0	#DIV/0!	422	#DIV/0!	04	22	#DIV/0!	04	22
0	#DIV/0!	423	#DIV/0!	04	23	#DIV/0!	04	23
0	#DIV/0!	424	#DIV/0!	04	24	#DIV/0!	04	24
0	#DIV/0!	425	#DIV/0!	04	25	#DIV/0!	04	25
0	#DIV/0!	426	#DIV/0!	04	26	#DIV/0!	04	26
0	#DIV/0!	427	#DIV/0!	04	27	#DIV/0!	04	27
0	#DIV/0!	428	#DIV/0!	04	28	#DIV/0!	04	28
0	#DIV/0!	429	#DIV/0!	04	29	#DIV/0!	04	29
0	#DIV/0!	430	#DIV/0!	04	30	#DIV/0!	04	30
0	#DIV/0!	431	#DIV/0!	04	31	#DIV/0!	04	31
0	#DIV/0!	432	#DIV/0!	04	32	#DIV/0!	04	32
0	#DIV/0!	433	#DIV/0!	04	33	#DIV/0!	04	33
0	#DIV/0!	434	#DIV/0!	04	34	#DIV/0!	04	34
0	#DIV/0!	435	#DIV/0!	04	35	#DIV/0!	04	35
0	#DIV/0!	436	#DIV/0!	04	36	#DIV/0!	04	36
0	#DIV/0!	437	#DIV/0!	04	37	#DIV/0!	04	37
0	#DIV/0!	438	#DIV/0!	04	38	#DIV/0!	04	38
0	#DIV/0!	439	#DIV/0!	04	39	#DIV/0!	04	39
0	#DIV/0!	440	#DIV/0!	04	40	#DIV/0!	04	40
0	#DIV/0!	441	#DIV/0!	04	41	#DIV/0!	04	41
0	#DIV/0!	442	#DIV/0!	04	42	#DIV/0!	04	42
0	#DIV/0!	443	#DIV/0!	04	43	#DIV/0!	04	43
0	#DIV/0!	444	#DIV/0!	04	44	#DIV/0!	04	44
0	#DIV/0!	445	#DIV/0!	04	45	#DIV/0!	04	45
0	#DIV/0!	446	#DIV/0!	04	46	#DIV/0!	04	46
0	#DIV/0!	447	#DIV/0!	04	47	#DIV/0!	04	47
0	#DIV/0!	448	#DIV/0!	04	48	#DIV/0!	04	48
0	#DIV/0!	449	#DIV/0!	04	49	#DIV/0!	04	49
0	#DIV/0!	450	#DIV/0!	04	50	#DIV/0!	04	50
0	#DIV/0!	451	#DIV/0!	04	51	#DIV/0!	04	51
0	#DIV/0!	452	#DIV/0!	04	52	#DIV/0!	04	52
0	#DIV/0!	453	#DIV/0!	04	53	#DIV/0!	04	53
0	#DIV/0!	454	#DIV/0!	04	54	#DIV/0!	04	54
0	#DIV/0!	455	#DIV/0!	04	55	#DIV/0!	04	55
0	#DIV/0!	456	#DIV/0!	04	56	#DIV/0!	04	56
0	#DIV/0!	457	#DIV/0!	04	57	#DIV/0!	04	57
0	#DIV/0!	458	#DIV/0!	04	58	#DIV/0!	04	58
0	#DIV/0!	459	#DIV/0!	04	59	#DIV/0!	04	59
0	#DIV/0!	460	#DIV/0!	04	60	#DIV/0!	04	60
0	#DIV/0!	461	#DIV/0!	04	61	#DIV/0!	04	61
0	#DIV/0!	462	#DIV/0!	04	62	#DIV/0!	04	62
0	#DIV/0!	463	#DIV/0!	04	63	#DIV/0!	04	63
0	#DIV/0!	464	#DIV/0!	04	64	#DIV/0!	04	64
0	#DIV/0!	465	#DIV/0!	04	65	#DIV/0!	04	65
0	#DIV/0!	466	#DIV/0!	04	66	#DIV/0!	04	66
0	#DIV/0!	467	#DIV/0!	04	67	#DIV/0!	04	67
0	#DIV/0!	468	#DIV/0!	04	68	#DIV/0!	04	68
0	#DIV/0!	469	#DIV/0!	04	69	#DIV/0!	04	69
0	#DIV/0!	470	#DIV/0!	04	70	#DIV/0!	04	70
0	#DIV/0!	471	#DIV/0!	04	71	#DIV/0!	04	71
0	#DIV/0!	472	#DIV/0!	04	72	#DIV/0!	04	72
0	#DIV/0!	473	#DIV/0!	04	73	#DIV/0!	04	73
0	#DIV/0!	474	#DIV/0!	04	74	#DIV/0!	04	74
0	#DIV/0!	475	#DIV/0!	04	75	#DIV/0!	04	75
0	#DIV/0!	476	#DIV/0!	04	76	#DIV/0!	04	76
0	#DIV/0!	477	#DIV/0!	04	77	#DIV/0!	04	77
0	#DIV/0!	478	#DIV/0!	04	78	#DIV/0!	04	78
0	#DIV/0!	479	#DIV/0!	04	79	#DIV/0!	04	79
0	#DIV/0!	480	#DIV/0!	04	80	#DIV/0!	04	80
0	#DIV/0!	481	#DIV/0!	04	81	#DIV/0!	04	81
0	#DIV/0!	482	#DIV/0!	04	82	#DIV/0!	04	82
0	#DIV/0!	483	#DIV/0!	04	83	#DIV/0!	04	83
0	#DIV/0!	484	#DIV/0!	04	84	#DIV/0!	04	84
0	#DIV/0!	485	#DIV/0!	04	85	#DIV/0!	04	85
0	#DIV/0!	486	#DIV/0!	04	86	#DIV/0!	04	86
0	#DIV/0!	487	#DIV/0!	04	87	#DIV/0!	04	87
0	#DIV/0!	488	#DIV/0!	04	88	#DIV/0!	04	88
0	#DIV/0!	489	#DIV/0!	04	89	#DIV/0!	04	89
0	#DIV/0!	490	#DIV/0!	04	90	#DIV/0!	04	90
0	#DIV/0!	491	#DIV/0!	04	91	#DIV/0!	04	91
0	#DIV/0!	492	#DIV/0!	04	92	#DIV/0!	04	92
0	#DIV/0!	493	#DIV/0!	04	93	#DIV/0!	04	93
0	#DIV/0!	494	#DIV/0!	04	94	#DIV/0!	04	94
0	#DIV/0!	495	#DIV/0!	04	95	#DIV/0!	04	95
0	#DIV/0!	496	#DIV/0!	04	96	#DIV/0!	04	96
0	#DIV/0!	497	#DIV/0!	04	97	#DIV/0!	04	97
0	#DIV/0!	498	#DIV/0!	04	98	#DIV/0!	04	98
0	#DIV/0!	499	#DIV/0!	04	99	#DIV/0!	04	99
0	#DIV/0!	500	#DIV/0!	05	00	#DIV/0!	05	00
0	#DIV/0!	501	#DIV/0!	05	01	#DIV/0!	05	01
0	#DIV/0!	502	#DIV/0!	05	02	#DIV/0!	05	02
0	#DIV/0!	503	#DIV/0!	05	03	#DIV/0!	05	03
0	#DIV/0!	504	#DIV/0!	05	04	#DIV/0!	05	04
0	#DIV/0!	505	#DIV/0!	05	05	#DIV/0!	05	05
0	#DIV/0!	506	#DIV/0!	05	06	#DIV/0!	05	06
0	#DIV/0!	507	#DIV/0!	05	07	#DIV/0!	05	07
0	#DIV/0!	508	#DIV/0!	05	08	#DIV/0!	05	08
0	#DIV/0!	509	#DIV/0!	05	09	#DIV/0!	05	09
0	#DIV/0!	510	#DIV/0!	05	10	#DIV/0!	05	10
0	#DIV/0!	511	#DIV/0!	05	11	#DIV/0!	05	11
0	#DIV/0!	512	#DIV/0!	05	12	#DIV/0!	05	12
0	#DIV/0!	513	#DIV/0!	05	13	#DIV/0!	05	13
0	#DIV/0!	514	#DIV/0!	05	14	#DIV/0!	05	14
0	#DIV/0!	515	#DIV/0!	05	15	#DIV/0!	05	15
0	#DIV/0!	516	#DIV/0!	05	16	#DIV/0!	05	16
0	#DIV/0!	517	#DIV/0!	05	17	#DIV/0!	05	17
0	#DIV/0!	518	#DIV/0!	05	18	#DIV/0!	05	18
0	#DIV/0!	519	#DIV/0!	05	19	#DIV/0!	05	19
0	#DIV/0!	520	#DIV/0!	05	20	#DIV/0!	05	20
0	#DIV/0!	521	#DIV/0!	05	21	#DIV/0!	05	21
0	#DIV/0!	522	#DIV/0!	05	22	#DIV/0!	05	22
0	#DIV/0!	523	#DIV/0!	05	23	#DIV/0!	05	23
0	#DIV/0!	524	#DIV/0!	05	24	#DIV/0!	05	24
0	#DIV/0!	525	#DIV/0!	05	25	#DIV/0!	05	25
0	#DIV/0!	526	#DIV/0!	05	26	#DIV/0!	05	26
0	#DIV/0!	527	#DIV/0!	05	27	#DIV/0!	05	27
0	#DIV/0!	528	#DIV/0!	05	28	#DIV/0!	05	28
0	#DIV/0!	529	#DIV/0!	05	29	#DIV/0!	05	29
0	#DIV/0!	530	#DIV/0!	05	30	#DIV/0!	05	30
0	#DIV/0!	531	#DIV/0!	05	31	#DIV/0!	05	31
0	#DIV/0!	532	#DIV/0!	05	32	#DIV/0!	05	32
0	#DIV/0!	533	#DIV/0!	05	33	#DIV/0!	05	33
0	#DIV/0!	534	#DIV/0!	05	34	#DIV/0!	05	34
0	#DIV/0!	535	#DIV/0!	05	35	#DIV/0!	05	35
0	#DIV/0!	536	#DIV/0!	05	36	#DIV/0!	05	36
0	#DIV/0!	537	#DIV/0!	05	37	#DIV/0!	05	37
0	#DIV/0!	538	#DIV/0!	05	38	#DIV/0!	05	38
0	#DIV/0!	539	#DIV/0!	05	39	#DIV/0!	05	39
0	#DIV/0!	540	#DIV/0!	05	40	#DIV/0!	05	40
0	#DIV/0!	541	#DIV/0!	05	41	#DIV/0!	05	41
0	#DIV/0!	542	#DIV/0!	05	42	#DIV/0!	05	42
0	#DIV/0!	543	#DIV/0!	05	43	#DIV/0!	05	43
0	#DIV/0!	544	#DIV/0!	05	44	#DIV/0!	05	44
0	#DIV/0!	545	#DIV/0!	05	45	#DIV/0!	05	45
0	#DIV/0!	546	#DIV/0!	05	46	#DIV/0!	05	46
0	#DIV/0!	547	#DIV/0!	05	47	#DIV/0!	05	47
0	#DIV/0!	548	#DIV/0!	05	48	#DIV/0!	05	48
0	#DIV/0!	549	#DIV/0!	05	49	#DIV/0!	05	49
0	#DIV/0!	550	#DIV/0!	05	50	#DIV/0!	05	50
0	#DIV/0!	551	#DIV/0!	05	51	#DIV/0!	05	51
0	#DIV/0!	552	#DIV/0!	05	52	#DIV/0!	05	52
0	#DIV/0!	553	#DIV/0!	05	53	#DIV/0!	05	53
0	#DIV/0!	554	#DIV/0!	05	54	#DIV/0!	05	54
0	#DIV/0!	555	#DIV/0!	05	55	#DIV/0!	05	55
0	#DIV/0!	556	#DIV/0!	05	56	#DIV/0!	05	56
0	#DIV/0!	557	#DIV/0!	05	57	#DIV/0!	05	57
0	#DIV/0!	558	#DIV/0!	05	58	#DIV/0!	05	58
0	#DIV/0!	559	#DIV/0!	05	59	#DIV/0!	05	59
0	#DIV/0!	560	#DIV/0!	05	60	#DIV/0!	05	60
0	#DIV/0!	561	#DIV/0!	05	61	#DIV/0!	05	61
0	#DIV/0!	562	#DIV/0!	05	62	#DIV/0!	05	62
0	#DIV/0!	563	#DIV/0!	05	63	#DIV/0!	05	63
0	#DIV/0!	564	#DIV/0!	05	64	#DIV/0!	05	64
0	#DIV/0!	565	#DIV/0!	05	65	#DIV/0!	05	65
0	#DIV/0!	566	#DIV/0!	05	66	#DIV/0!	05	66
0	#DIV/0!	567	#DIV/0!	05	67	#DIV/0!	05	67
0	#DIV/0!	568	#DIV/0!	05	68	#DIV/0!	05	68
0	#DIV/0!	569	#DIV/0!	05	69	#DIV/0!	05	69
0	#DIV/0!	570	#DIV/0!	05	70	#DIV/0!	05	70
0	#DIV/0!	571	#DIV/0!	05	71	#DIV/0!	05	71
0	#DIV/0!	572	#DIV/0!	05	72	#DIV/0!	05	72
0	#DIV/0!	573	#DIV/0!	05	73	#DIV/0!	05	73
0	#DIV/0!	574	#DIV/0!	05	74	#DIV/0!	05	74
0	#DIV/0!	575	#DIV/0!	05	75	#DIV/0!	05	75
0	#DIV/0!	576	#DIV/0!	05	76	#DIV/0!	05	76
0	#DIV/0!	577	#DIV/0!	05	77	#DIV/0!	05	77
0	#DIV/0!	578	#DIV/0!	05	78	#DIV/0!	05	78
0	#DIV/0!	579	#DIV/0!	05	79	#DIV/0!	05	79
0	#DIV/0!	580	#DIV/0!	05	80	#DIV/0!	05	80
0	#DIV/0!	581	#DIV/0!	05	81	#DIV/0!	05	81
0	#DIV/0!	582	#DIV/0!	05	82	#DIV/0!	05	82
0	#DIV/0!	583	#DIV/0!	05	83	#DIV/0!	05	83
0	#DIV/0!	584	#DIV/0!	05	84	#DIV/0!	05	84
0	#DIV/0!	585	#DIV/0!	05	85	#DIV/0!	05	85
0	#DIV/0!	586	#DIV/0!	05	86	#DIV/0!	05	86
0	#DIV/0!	587	#DIV/0!	05	87	#DIV/0!	05	87
0	#DIV/0!	588	#DIV/0!	05	88	#DIV/0!	05	88
0	#DIV/0!	589	#DIV/0!	05	89	#DIV/0!	05	89
0	#DIV/0!	590	#DIV/0!	05	90	#DIV/0!	05	90
0	#DIV/0!	591	#DIV/0!	05	91	#DIV/0!	05	91
0	#DIV/0!	592	#DIV/0!	05	92	#DIV/0!	05	92
0	#DIV/0!	593	#DIV/0!	05	93	#DIV/0!	05	93
0	#DIV/0!	594	#DIV/0!	05	94	#DIV/0!	05	94
0	#DIV/0!	595	#DIV/0!	05	95	#DIV/0!	05	95
0	#DIV/0!	596	#DIV/0!	05	96	#DIV/0!	05	96
0	#DIV/0!	597	#DIV/0!	05	97	#DIV/0!	05	97
0	#DIV/0!	598	#DIV/0!	05	98	#DIV/0!	05	98
0	#DIV/0!	599	#DIV/0!	05	99	#DIV/0!	05	99
0	#DIV/0!	600	#DIV/0!	06	00	#DIV/0!	06	00
0	#DIV/0!	601	#DIV/0!	06	01	#DIV/0!	06	01
0	#DIV/0!	602	#DIV/0!	06	02	#DIV/0!	06	02
0	#DIV/0!	603	#DIV/0!	06	03	#DIV/0!	06	03
0	#DIV/0!	604	#DIV/0!	06	04	#DIV/0!	06	04
0	#DIV/0!	605	#DIV/0!	06	05	#DIV/0!	06	05
0	#DIV/0!	606	#DIV/0!	06	06	#DIV/0!	06	06
0	#DIV/0!	607	#DIV/0!	06	07	#DIV/0!	06	07
0	#DIV/0!	608	#DIV/0!	06	08	#DIV/0!	06	08
0	#DIV/0!	609	#DIV/0!	06	09	#DIV/0!	06	09
0	#DIV/0!	610	#DIV/0!	06	10	#DIV/0!	06	10
0	#DIV/0!	611	#DIV/0!	06	11	#DIV/0!	06	11
0	#DIV/0!	612	#DIV/0!	06	12	#DIV/0!	06	12
0	#DIV/0!	613	#DIV/0!	06	13	#DIV/0!	06	13
0	#DIV/0!	614	#DIV/0!	06	14	#DIV/0!	06	14
0	#DIV/0!	615	#DIV/0!	06	15	#DIV/0!	06	15
0	#DIV/0!	616	#DIV/0!	06	16	#DIV/0!	06	16
0	#DIV/0!	617	#DIV/0!	06	17	#DIV/0!	06	17
0	#DIV/0!	618	#DIV/0!	06	18	#DIV/0!	06	18
0	#DIV/0!	619	#DIV/0!	06	19	#DIV/0!	06	19
0	#DIV/0!	620	#DIV/0!	06	20	#DIV/0!	06	20
0	#DIV/0!	621	#DIV/0!	06	21	#DIV/0!	06	21
0	#DIV/0!	622	#DIV/0!	06	22	#DIV/0!	06	22
0	#DIV/0!	623	#DIV/0!	06	23	#DIV/0!	06	23
0	#DIV/0!	624	#DIV/0!	06	24	#DIV/0!	06	24
0	#DIV/0!	625	#DIV/0!	06	25	#DIV/0!	06	25
0	#DIV/0!	626	#DIV/0!	06	26	#DIV/0!	06	26
0	#DIV/0!	627	#DIV/0!	06	27	#DIV/0!	06	27
0	#DIV/0!	628	#DIV/0!	06	28	#DIV/0!	06	28
0	#DIV/0!	629	#DIV/0!	06	29	#DIV/0!	06	29
0	#DIV/0!	630	#DIV/0!	06	30	#DIV/0!	06	30
0	#DIV/0!	631	#DIV/0!	06	31	#DIV/0!	06	31
0	#DIV/0!	632	#DIV/0!	06	32	#DIV/0!	06	32
0	#DIV/0!	633	#DIV/0!	06	33	#DIV/0!	06	33
0	#DIV/0!	634	#DIV/0!	06	34	#DIV/0!	06	34
0	#DIV/0!	635	#DIV/0!	06	35	#DIV/0!	06	35
0	#DIV/0!	636	#DIV/0!	06	36	#DIV/0!	06	36
0	#DIV/0!	637	#DIV/0!	06	37	#DIV/0!	06	37
0	#DIV/0!	638	#DIV/0!	06	38	#DIV/0!	06	38
0	#DIV/0!	639	#DIV/0!	06	39	#DIV/0!	06	39
0	#DIV/0!	640	#DIV/0!	06	40	#DIV/0!	06	40
0	#DIV/0!	641	#DIV/0!	06	41	#DIV/0!	06	41
0	#DIV/0!	642	#DIV/0!	06	42	#DIV/0!	06	42
0	#DIV/0!	643	#DIV/0!	06	43	#DIV/0!	06	43
0	#DIV/0!	644	#DIV/0!	06	44	#DIV/0!	06	44
0	#DIV/0!	645	#DIV/0!	06	45	#DIV/0!	06	45
0	#DIV/0!	646	#DIV/0!	06	46	#DIV/0!	06	46
0	#DIV/0!	647	#DIV/0!	06	47	#DIV/0!	06	47
0	#DIV/0!	648	#DIV/0!	06	48	#DIV/0!	06	48
0	#DIV/0!	649	#DIV/0!	06	49	#DIV/0!	06	49
0	#DIV/0!	650	#DIV/0!	06	50	#DIV/0!	06	50
0	#DIV/0!	651	#DIV/0!	06	51	#DIV/0!	06	51
0	#DIV/0!	652	#DIV/0!	06	52	#DIV/0!	06	52
0	#DIV/0!	653	#DIV/0!	06	53	#DIV/0!	06	53
0	#DIV/0!	654	#DIV/0!	06	54	#DIV/0!	06	54
0	#DIV/0!	655	#DIV/0!	06	55	#DIV/0!	06	55
0	#DIV/0!	656	#DIV/0!	06	56	#DIV/0!	06	56
0	#DIV/0!	657	#DIV/0!	06	57	#DIV/0!	06	57
0	#DIV/0!	658	#DIV/0!	06	58	#DIV/0!	06	58
0	#DIV/0!	659	#DIV/0!	06	59	#DIV/0!	06	59
0	#DIV/0!	660	#DIV/0!	06	60	#DIV/0!	06	60
0	#DIV/0!	661	#DIV/0!	06	61	#DIV/0!	06	61
0	#DIV/0!	662	#DIV/0!	06	62	#DIV/0!	06	62
0	#DIV/0!	663	#DIV/0!	06	63	#DIV/0!	06	63
0	#DIV/0!	664	#DIV/0!	06	64	#DIV/0!	06	64
0	#DIV/0!	665	#DIV/0!	06	65	#DIV/0!	06	65
0	#DIV/0!	666	#DIV/0!	06	66	#DIV/0!	06	66
0	#DIV/0!	667	#DIV/0!	06	67	#DIV/0!	06	67
0	#DIV/0!	668	#DIV/0!	06	68	#DIV/0!	06	68
0	#DIV/0!	669	#DIV/0!	06	69	#DIV/0!	06	69
0	#DIV/0!	670	#DIV/0!	06	70	#DIV/0!	06	70
0	#DIV/0!	671	#DIV/0!	06	71	#DIV/0!	06	71
0	#DIV/0!	672	#DIV/0!	06	72	#DIV/0!	06	72
0	#DIV/0!	673	#DIV/0!	06	73	#DIV/0!	06	73
0	#DIV/0!	674	#DIV/0!	06	74	#DIV/0!	06	74
0	#DIV/0!	675	#DIV/0!	06	75	#DIV/0!	06	75
0	#DIV/0!	676	#DIV/0!	06	76	#DIV/0!	06	76
0	#DIV/0!	677	#DIV/0!	06	77	#DIV/0!	06	77
0	#DIV/0!	678	#DIV/0!	06	78	#DIV/0!	06	78
0	#DIV/0!	679	#DIV/0!	06	79	#DIV/0!	06	79
0	#DIV/0!	680	#DIV/0!	06	80	#DIV/0!	06	80
0	#DIV/0!	681	#DIV/0!	06	81	#DIV/0!	06	81
0	#DIV/0!	682	#DIV/0!	06	82	#DIV/0!	06	82
0	#DIV/0!	683	#DIV/0!	06	83	#DIV/0!	06	83
0	#DIV/0!	684	#DIV/0!	06	84	#DIV/0!	06	84
0	#DIV/0!	685	#DIV/0!	06	85	#DIV/0!	06	85
0	#DIV/0!	686	#DIV/0!	06	86	#DIV/0!	06	86
0	#DIV/0!	687	#DIV/0!	06	87	#DIV/0!	06	87
0	#DIV/0!	688	#DIV/0!	06	88	#DIV/0!	06	88
0	#DIV/0!	689	#DIV/0!	06	89	#DIV/0!	06	89
0	#DIV/0!	690	#DIV/0!	06	90	#DIV/0!	06	90
0	#DIV/0!	691	#DIV/0!	06	91	#DIV/0!	06	91
0	#DIV/0!	692	#DIV/0!	06	92	#DIV/0!	06	92
0	#DIV/0!	693	#DIV/0!	06	93	#DIV/0!	06	93
0	#DIV/0!	694	#DIV/0!	06	94	#DIV/0!	06	94
0	#DIV/0!	695	#DIV/0!	06	95	#DIV/0!	06	95
0	#DIV/0!	696	#DIV/0!	06	96	#DIV/0!	06	96
0	#DIV/0!	697	#DIV/0!	06	97	#DIV/0!	06	97
0	#DIV/0!	698	#DIV/0!	06	98	#DIV/0!	06	98
0	#DIV/0!	699	#DIV/0!	06	99	#DIV/0!	06	99
0	#DIV/0!	700	#DIV/0!	07	00	#DIV/0!	07	00
0	#DIV/0!	701	#DIV/0!	07	01	#DIV/0!	07	01
0	#DIV/0!	702	#DIV/0!	07	02	#DIV/0!	07	02
0	#DIV/0!	703	#DIV/0!	07	03	#DIV/0!	07	03
0	#DIV/0!	704	#DIV/0!	07	04	#DIV/0!	07	04
0	#DIV/0!	705	#DIV/0!	07	05	#DIV/0!	07	05
0	#DIV/0!	706	#DIV/0!	07	06	#DIV/0!	07	06
0	#DIV/0!	707	#DIV/0!	07	07	#DIV/0!	07	07
0	#DIV/0!	708	#DIV/0!	07	08	#DIV/0!	07	08
0	#DIV/0!	709	#DIV/0!	07	09	#DIV/0!	07	09
0	#DIV/0!	710	#DIV/0!	07	10	#DIV/0!	07	10
0	#DIV/0!	711	#DIV/0!	07	11	#DIV/0!	07	11
0	#DIV/0!	712	#DIV/0!	07	12	#DIV/0!	07	12
0	#DIV/0!	713	#DIV/0!	07	13	#DIV/0!	07	13
0	#DIV/0!	714	#DIV/0!	07	14	#DIV/0!	07	14
0	#DIV/0!	715	#DIV/0!	07	15	#DIV/0!	07	15
0	#DIV/0!	716	#DIV/0!	07	16	#DIV/0!	07	16
0	#DIV/0!	717	#DIV/0!	07	17	#DIV/0!	07	17
0	#DIV/0!	718	#DIV/0!	07	18	#DIV/0!	07	18
0	#DIV/0!	719	#DIV/0!	07	19	#DIV/0!	07	19
0	#DIV/0!	720	#DIV/0!	07	20	#DIV/0!	07	20
0	#DIV/0!	721	#DIV/0!	07	21	#DIV/0!	07	21
0	#DIV/0!	722	#DIV/0!	07	22	#DIV/0!	07	22
0	#DIV/0!	723	#DIV/0!	07	23	#DIV/0!	07	23
0	#DIV/0!	724	#DIV/0!	07	24	#DIV/0!	07	24
0	#DIV/0!	725	#DIV/0!	07	25	#DIV/0!	07	25
0	#DIV/0!	726	#DIV/0!	07	26	#DIV/0!	07	26
0	#DIV/0!	727	#DIV/0!	07	27	#DIV/0!	07	27
0	#DIV/0!	728	#DIV/0!	07	28	#DIV/0!	07	28
0	#DIV/0!	729	#DIV/0!	07	29	#DIV/0!	07	29
0	#DIV/0!	730	#DIV/0!	07	30	#DIV/0!	07	30
0	#DIV/0!	731	#DIV/0!	07	31	#DIV/0!	07	31
0	#DIV/0!	732	#DIV/0!	07	32	#DIV/0!	07	32
0	#DIV/0!	733	#DIV/0!	07	33	#DIV/0!	07	33
0	#DIV/0!	734	#DIV/0!	07	34	#DIV/0!	07	34
0	#DIV/0!	735	#DIV/0!	07	35	#DIV/0!	07	35
0	#DIV/0!	736	#DIV/0!	07	36	#DIV/0!	07	36
0	#DIV/0!	737	#DIV/0!	07	37	#DIV/0!	07	37
0	#DIV/0!	738	#DIV/0!	07	38	#DIV/0!	07	38
0	#DIV/0!	739	#DIV/0!	07	39	#DIV/0!	07	39
0	#DIV/0!	740	#DIV/0!	07	40	#DIV/0!	07	40
0	#DIV/0!	741	#DIV/0!	07	41	#DIV/0!	07	41
0	#DIV/0!	742	#DIV/0!	07	42	#DIV/0!	07	42
0	#DIV/0!	743	#DIV/0!	07	43	#DIV/0!	07	43
0	#DIV/0!	744	#DIV/0!	07	44	#DIV/0!	07	44
0	#DIV/0!	745	#DIV/0!	07	45	#DIV/0!	07	45
0	#DIV/0!	746	#DIV/0!	07	46	#DIV/0!	07	46
0	#DIV/0!	747	#DIV/0!	07	47	#DIV/0!	07	47
0	#DIV/0!	748	#DIV/0!	07	48	#DIV/0!	07	48
0	#DIV/0!	749	#DIV/0!	07	49	#DIV/0!	07	49
0	#DIV/0!	750	#DIV/0!	07	50	#DIV/0!	07	50
0	#DIV/0!	751	#DIV/0!	07	51	#DIV/0!	07	51
0	#DIV/0!	752	#DIV/0!	07	52	#DIV/0!	07	52
0	#DIV/0!	753	#DIV/0!	07	53	#DIV/0!	07	53
0	#DIV/0!	754	#DIV/0!	07	54	#DIV/0!	07	54
0	#DIV/0!	755	#DIV/0!	07	55	#DIV/0!	07	55
0	#DIV/0!	756	#DIV/0!	07	56	#DIV/0!	07	56
0	#DIV/0!	757	#DIV/0!	07	57	#DIV/0!	07	57
0	#DIV/0!	758	#DIV/0!	07	58	#DIV/0!	07	58
0	#DIV/0!	759	#DIV/0!	07	59	#DIV/0!	07	59
0	#DIV/0!	760	#DIV/0!	07	60	#DIV/0!	07	60
0	#DIV/0!	761	#DIV/0!	07	61	#DIV/0!	07	61
0	#DIV/0!	762	#DIV/0!	07	62	#DIV/0!	07	62
0	#DIV/0!	763	#DIV/0!	07	63	#DIV/0!	07	63
0	#DIV/0!	764	#DIV/0!	07	64	#DIV/0!	07	64
0	#DIV/0!	765	#DIV/0!	07	65	#DIV/0!	07	65
0	#DIV/0!	766	#DIV/0!	07	66	#DIV/0!	07	66
0	#DIV/0!	767	#DIV/0!	07	67	#DIV/0!	07	67
0	#DIV/0!	768	#DIV/0!	07	68	#DIV/0!	07	68
0	#DIV/0!	769	#DIV/0!	07	69	#DIV/0!	07	69
0	#DIV/0!	770	#DIV/0!	07	70	#DIV/0!	07	70
0	#DIV/0!	771	#DIV/0!	07	71	#DIV/0!	07	71
0	#DIV/0!	772	#DIV/0!	07	72	#DIV/0!	07	72
0	#DIV/0!	773	#DIV/0!	07	73	#DIV/0!	07	73
0	#DIV/0!	774	#DIV/0!	07	74	#DIV/0!	07	74
0	#DIV/0!	775	#DIV/0!	07	75	#DIV/0!	07	75
0	#DIV/0!	776	#DIV/0!	07	76	#DIV/0!	07	76
0	#DIV/0!	777	#DIV/0!	07	77	#DIV/0!	07	77
0	#DIV/0!	778	#DIV/0!	07	78	#DIV/0!	07	78
0	#DIV/0!	779	#DIV/0!	07	79	#DIV/0!	07	79
0	#DIV/0!	780	#DIV/0!	07	80	#DIV/0!	07	80
0	#DIV/0!	781	#DIV/0!	07	81	#DIV/0!	07	81
0	#DIV/0!	782	#DIV/0!	07	82	#DIV/0!	07	82
0	#DIV/0!	783	#DIV/0!	07	83	#DIV/0!	07	83
0	#DIV/0!	784	#DIV/0!	07	84	#DIV/0!	07	84
0	#DIV/0!	785	#DIV/0!	07	85	#DIV/0!	07	85
0	#DIV/0!	786	#DIV/0!	07	86	#DIV/0!	07	86
0	#DIV/0!	787	#DIV/0!	07	87	#DIV/0!	07	87
0	#DIV/0!	788	#DIV/0!	07	88	#DIV/0!	07	88
0	#DIV/0!	789	#DIV/0!	07	89	#DIV/0!	07	89
0	#DIV/0!	790	#DIV/0!	07	90	#DIV/0!	07	90
0	#DIV/0!	791	#DIV/0!	07	91	#DIV/0!	07	91
0	#DIV/0!	792	#DIV/0!	07	92	#DIV/0!	07	92
0	#DIV/0!	793	#DIV/0!	07	93	#DIV/0!	07	93
0	#DIV/0!	794	#DIV/0!	07	94	#DIV/0!	07	94
0	#DIV/0!	795	#DIV/0!	07	95	#DIV/0!	07	95
0	#DIV/0!	796	#DIV/0!	07	96	#DIV/0!	07	96
0	#DIV/0!	797	#DIV/0!	07	97	#DIV/0!	07	97
0	#DIV/0!	798	#DIV/0!	07	98	#DIV/0!	07	98
0	#DIV/0!	799	#DIV/0!	07	99	#DIV/0!	07	99
0	#DIV/0!	800	#DIV/0!	08	00	#DIV/0!	08	00
0	#DIV/0!	801	#DIV/0!	08	01	#DIV/0!	08	01
0	#DIV/0!	802	#DIV/0!	08	02	#DIV/0!	08	02
0	#DIV/0!	803	#DIV/0!	08	03	#DIV/0!	08	03
0	#DIV/0!	804	#DIV/0!	08	04	#DIV/0!	08	04
0	#DIV/0!	805	#DIV/0!	08	05	#DIV/0!	08	05
0	#DIV/0!	806	#DIV/0!	08	06	#DIV/0!	08	06
0	#DIV/0!	807	#DIV/0!	08	07	#DIV/0!	08	07
0	#DIV/0!	808	#DIV/0!	08	08	#DIV/0!	08	08
0	#DIV/0!	809	#DIV/0!	08	09	#DIV/0!	08	09
0	#DIV/0!	810	#DIV/0!	08	10	#DIV/0!	08	10
0	#DIV/0!	811	#DIV/0!	08	11	#DIV/0!	08	11
0	#DIV/0!	812	#DIV/0!	08	12	#DIV/0!	08	12
0	#DIV/0!	813	#DIV/0!	08	13	#DIV/0!	08	13
0	#DIV/0!	814	#DIV/0!	08	14	#DIV/0!	08	14
0	#DIV/0!	815	#DIV/0!	08	15	#DIV/0!	08	15
0	#DIV/0!	816	#DIV/0!	08	16	#DIV/0!	08	16
0	#DIV/0!	817	#DIV/0!	08	17	#DIV/0!	08	17
0	#DIV/0!	818	#DIV/0!	08	18	#DIV/0!	08	18
0	#DIV/0!	819	#DIV/0!	08	19	#DIV/0!	08	19
0	#DIV/0!	820	#DIV/0!	08	20	#DIV/0!	08	20
0	#DIV/0!	821	#DIV/0!	08	21	#DIV/0!	08	21
0	#DIV/0!	822	#DIV/0!	08	22	#DIV/0!	08	22
0	#DIV/0!	823	#DIV/0!	08	23	#DIV/0!	08	23
0	#DIV/0!	824	#DIV/0!	08	24	#DIV/0!	08	24
0	#DIV/0!	825	#DIV/0!	08	25	#DIV/0!	08	25
0	#DIV/0!	826	#DIV/0!	08	26	#DIV/0!	08	26
0	#DIV/0!	827	#DIV/0!	08	27	#DIV/0!	08	27
0	#DIV/0!	828	#DIV/0!	08	28	#DIV/0!	08	28
0	#DIV/0!	829	#DIV/0!	08	29	#DIV/0!	08	29
0	#DIV/0!	830	#DIV/0!	08	30	#DIV/0!	08	30
0	#DIV/0!	831	#DIV/0!	08	31	#DIV/0!	08	31
0	#DIV/0!	832	#DIV/0!	08	32	#DIV/0!	08	32
0	#DIV/0!	833	#DIV/0!	08	33	#DIV/0!	08	33
0	#DIV/0!	834	#DIV/0!	08	34	#DIV/0!	08	34
0	#DIV/0!	835	#DIV/0!	08	35	#DIV/0!	08	35
0	#DIV/0!	836	#DIV/0!	08	36	#DIV/0!	08	36
0	#DIV/0!	837	#DIV/0!	08	37	#DIV/0!	08	37
0	#DIV/0!	838	#DIV/0!	08	38	#DIV/0!	08	38
0	#DIV/0!	839	#DIV/0!	08	39	#DIV/0!	08	39
0	#DIV/0!	840	#DIV/0!	08	40	#DIV/0!	08	40
0	#DIV/0!	841	#DIV/0!	08	41	#DIV/0!	08	41
0	#DIV/0!	842	#DIV/0!	08	42	#DIV/0!	08	42
0	#DIV/0!	843	#DIV/0!	08	43	#DIV/0!	08	43
0	#DIV/0!	844	#DIV/0!	08	44	#DIV/0!	08	44
0	#DIV/0!	845	#DIV/0!	08	45	#DIV/0!	08	45
0	#DIV/0!	846	#DIV/0!	08	46	#DIV/0!	08	46
0	#DIV/0!	847	#DIV/0!	08	47	#DIV/0!	08	47
0	#DIV/0!	848	#DIV/0!	08	48	#DIV/0!	08	48
0	#DIV/0!	849	#DIV/0!	08	49	#DIV/0!	08	49
0	#DIV/0!	850	#DIV/0!	08	50	#DIV/0!	08	50
0	#DIV/0!	851	#DIV/0!	08	51	#DIV/0!	08	51
0	#DIV/0!	852	#DIV/0!	08	52	#DIV/0!	08	52
0	#DIV/0!	853	#DIV/0!	08	53	#DIV/0!	08	53
0	#DIV/0!	854	#DIV/0!	08	54	#DIV/0!	08	54
0	#DIV/0!	855	#DIV/0!	08	55	#DIV/0!	08	55
0	#DIV/0!	856	#DIV/0!	08	56	#DIV/0!	08	56
0	#DIV/0!	857	#DIV/0!	08	57	#DIV/0!	08	57
0	#DIV/0!	858	#DIV/0!	08	58	#DIV/0!	08	58
0	#DIV/0!	859	#DIV/0!	08	59	#DIV/0!	08	59
0	#DIV/0!	860	#DIV/0!	08	60	#DIV/0!	08	60
0	#DIV/0!	861	#DIV/0!	08	61	#DIV/0!	08	61
0	#DIV/0!	862	#DIV/0!	08	62	#DIV/0!	08	62
0	#DIV/0!	863	#DIV/0!	08	63	#DIV/0!	08	63
0	#DIV/0!	864	#DIV/0!	08	64	#DIV/0!	08	64
0	#DIV/0!	865	#DIV/0!	08	65	#DIV/0!	08	65
0	#DIV/0!	866	#DIV/0!	08	66	#DIV/0!	08	66
0	#DIV/0!	867	#DIV/0!	08	67	#DIV/0!	08	67
0	#DIV/0!	868	#DIV/0!	08	68	#DIV/0!	08	68
0	#DIV/0!	869	#DIV/0!	08	69	#DIV/0!	08	69
0	#DIV/0!	870	#DIV/0!	08	70	#DIV/0!	08	70
0	#DIV/0!	871	#DIV/0!	08	71	#DIV/0!	08	71
0	#DIV/0!	872	#DIV/0!	08	72	#DIV/0!	08	72
0	#DIV/0!	873	#DIV/0!	08	73	#DIV/0!	08	73
0	#DIV/0!	874	#DIV/0!	08	74	#DIV/0!	08	74
0	#DIV/0!	875	#DIV/0!	08	75	#DIV/0!	08	75
0	#DIV/0!	876	#DIV/0!	08	76	#DIV/0!	08	76
0	#DIV/0!	877	#DIV/0!	08	77	#DIV/0!	08	77
0	#DIV/0!	878	#DIV/0!	08	78	#DIV/0!	08	78
0	#DIV/0!	879	#DIV/0!	08	79	#DIV/0!	08	79
0	#DIV/0!	880	#DIV/0!	08	80	#DIV/0!	08	80
0	#DIV/0!	881	#DIV/0!	08	81	#DIV/0!	08	81
0	#DIV/0!	882	#DIV/0!	08	82	#DIV/0!	08	82
0	#DIV/0!	883	#DIV/0!	08	83	#DIV/0!	08	83
0	#DIV/0!	884	#DIV/0!	08	84	#DIV/0!	08	84
0	#DIV/0!	885	#DIV/0!	08	85	#DIV/0!	08	85
0	#DIV/0!	886	#DIV/0!	08	86	#DIV/0!	08	86
0	#DIV/0!	887	#DIV/0!	08	87	#DIV/0!	08	87
0	#DIV/0!	888	#DIV/0!	08	88	#DIV/0!	08	88
0	#DIV/0!	889	#DIV/0!	08	89	#DIV/0!	08	89
0	#DIV/0!	890	#DIV/0!	08	90	#DIV/0!	08	90
0	#DIV/0!	891	#DIV/0!	08	91	#DIV/0!	08	91
0	#DIV/0!	892	#DIV/0!	08	92	#DIV/0!	08	92
0	#DIV/0!	893	#DIV/0!	08	93	#DIV/0!	08	93
0	#DIV/0!	894	#DIV/0!	08	94	#DIV/0!	08	94
0	#DIV/0!	895	#DIV/0!	08	95	#DIV/0!	08	95
0	#DIV/0!	896	#DIV/0!	08	96	#DIV/0!	08	96
0	#DIV/0!	897	#DIV/0!	08	97	#DIV/0!	08	97
0	#DIV/0!	898	#DIV/0!	08	98	#DIV/0!	08	98
0	#DIV/0!	899	#DIV/0!	08	99	#DIV/0!	08	99
0	#DIV/0!	900	#DIV/0!	09	00	#DIV/0!	09	00
0	#DIV/0!	901	#DIV/0!	09	01	#DIV/0!	09	01
0	#DIV/0!	902	#DIV/0!	09	02	#DIV/0!	09	02
0	#DIV/0!	903	#DIV/0!	09	03	#DIV/0!	09	03
0	#DIV/0!	904	#DIV/0!	09	04	#DIV/0!	09	04
0	#DIV/0!	905	#DIV/0!	09	05	#DIV/0!	09	05
0	#DIV/0!	906	#DIV/0!	09	06	#DIV/0!	09	06
0	#DIV/0!	907	#DIV/0!	09	07	#DIV/0!	09	07
0	#DIV/0!	908	#DIV/0!	09	08	#DIV/0!	09	08
0	#DIV/0!	909	#DIV/0!	09	09	#DIV/0!	09	09
0	#DIV/0!	910	#DIV/0!	09	10	#DIV/0!	09	10
0	#DIV/0!	911	#DIV/0!	09	11	#DIV/0!	09	11
0	#DIV/0!	912	#DIV/0!	09	12	#DIV/0!	09	12
0	#DIV/0!	913	#DIV/0!	09	13	#DIV/0!	09	13
0	#DIV/0!	914	#DIV/0!	09	14	#DIV/0!	09	14
0	#DIV/0!	915	#DIV/0!	09	15	#DIV/0!	09	15
0	#DIV/0!	916	#DIV/0!	09	16	#DIV/0!	09	16
0	#DIV/0!	917	#DIV/0!	09	17	#DIV/0!	09	17
0	#DIV/0!	918	#DIV/0!	09	18	#DIV/0!	09	18
0	#DIV/0!	919	#DIV/0!	09	19	#DIV/0!	09	19
0	#DIV/0!	920	#DIV/0!	09	20	#DIV/0!	09	20
0	#DIV/0!	921	#DIV/0!	09	21	#DIV/0!	09	21
0	#DIV/0!	922	#DIV/0!	09	22	#DIV/0!	09	22
0	#DIV/0!	923	#DIV/0!	09	23	#DIV/0!	09	23
0	#DIV/0!	924	#DIV/0!	09	24	#DIV/0!	09	24
0	#DIV/0!	925	#DIV/0!	09	25	#DIV/0!	09	25
0	#DIV/0!	926	#DIV/0!	09	26	#DIV/0!	09	26
0	#DIV/0!	927	#DIV/0!	09	27	#DIV/0!	09	27
0	#DIV/0!	928	#DIV/0!	09	28	#DIV/0!	09	28
0	#DIV/0!	929	#DIV/0!	09	29	#DIV/0!	09	29
0	#DIV/0!	930	#DIV/0!	09	30	#DIV/0!	09	30
0	#DIV/0!	931	#DIV/0!	09	31	#DIV/0!	09	31
0	#DIV/0!	932	#DIV/0!	09	32	#DIV/0!	09	32
0	#DIV/0!	933	#DIV/0!	09	33	#DIV/0!	09	33
0	#DIV/0!	934	#DIV/0!	09	34	#DIV/0!	09	34
0	#DIV/0!	935	#DIV/0!	09	35	#DIV/0!	09	35
0	#DIV/0!	936	#DIV/0!	09	36	#DIV/0!	09	36
0	#DIV/0!	937	#DIV/0!	09	37	#DIV/0!	09	37
0	#DIV/0!	938	#DIV/0!	09	38	#DIV/0!	09	38
0	#DIV/0!	939	#DIV/0!	09	39	#DIV/0!	09	39
0	#DIV/0!	940	#DIV/0!	09	40	#DIV/0!	09	40
0	#DIV/0!	941	#DIV/0!	09	41	#DIV/0!	09	41
0	#DIV/0!	942	#DIV/0!	09	42	#DIV/0!	09	42
0	#DIV/0!	943	#DIV/0!	09	43	#DIV/0!	09	43
0	#DIV/0!	944	#DIV/0!	09	44	#DIV/0!	09	44
0	#DIV/0!	945	#DIV/0!	09	45	#DIV/0!	09	45
0	#DIV/0!	946	#DIV/0!	09	46	#DIV/0!	09	46
0	#DIV/0!	947	#DIV/0!	09	47	#DIV/0!	09	47
0	#DIV/0!	948	#DIV/0!	09	48	#DIV/0!	09	48
0	#DIV/0!	949	#DIV/0!	09	49	#DIV/0!	09	49
0	#DIV/0!	950	#DIV/0!	09	50	#DIV/0!	09	50
0	#DIV/0!	951	#DIV/0!	09	51	#DIV/0!	09	51
0	#DIV/0!	952	#DIV/0!	09	52	#DIV/0!	09	52
0	#DIV/0!	953	#DIV/0!	09	53	#DIV/0!	09	53
0	#DIV/0!	954	#DIV/0!	09	54	#DIV/0!	09	54
0	#DIV/0!	955	#DIV/0!	09	55	#DIV/0!	09	55
0	#DIV/0!	956	#DIV/0!	09	56	#DIV/0!	09	56
0	#DIV/0!	957	#DIV/0!	09	57	#DIV/0!	09	57
0	#DIV/0!	958	#DIV/0!	09	58	#DIV/0!	09	58
0	#DIV/0!	959	#DIV/0!	09	59	#DIV/0!	09	59
0	#DIV/0!	960	#DIV/0!	09	60	#DIV/0!	09	60
0	#DIV/0!	961	#DIV/0!	09	61	#DIV/0!	09	61
0	#DIV/0!	962	#DIV/0!	09	62	#DIV/0!	09	62
0	#DIV/0!	963	#DIV/0!	09	63	#DIV/0!	09	63
0	#DIV/0!	964	#DIV/0!	09	64	#DIV/0!	09	64
0	#DIV/0!	965	#DIV/0!	09	65	#DIV/0!	09	65
0	#DIV/0!	966	#DIV/0!	09	66	#DIV/0!	09	66
0	#DIV/0!	967	#DIV/0!	09	67	#DIV/0!	09	67
0	#DIV/0!	968	#DIV/0!	09	68	#DIV/0!	09	68
0	#DIV/0!	969	#DIV/0!	09	69	#DIV/0!	09	69
0	#DIV/0!	970	#DIV/0!	09	70	#DIV/0!	09	70
0	#DIV/0!	971	#DIV/0!	09	71	#DIV/0!	09	71
0	#DIV/0!	972	#DIV/0!	09	72	#DIV/0!	09	72
0	#DIV/0!	973	#DIV/0!	09	73	#DIV/0!	09	73
0	#DIV/0!	974	#DIV/0!	09	74	#DIV/0!	09	74
0	#DIV/0!	975	#DIV/0!	09	75	#DIV/0!	09	75
0	#DIV/0!	976	#DIV/0!	09	76	#DIV/0!	09	76
0	#DIV/0!	977	#DIV/0!	09	77	#DIV/0!	09	77
0	#DIV/0!	978	#DIV/0!	09	78	#DIV/0!	09	78
0	#DIV/0!	979	#DIV/0!	09	79	#DIV/0!	09	79
0	#DIV/0!	980	#DIV/0!	09	80	#DIV/0!	09	80
0	#DIV/0!	981	#DIV/0!	09	81	#DIV/0!	09	81
0	#DIV/0!	982	#DIV/0!	09	82	#DIV/0!	09	82
0	#DIV/0!	983	#DIV/0!	09	83	#DIV/0!	09	83
0	#DIV/0!	984	#DIV/0!	09	84	#DIV/0!	09	84
0	#DIV/0!	985	#DIV/0!	09	85	#DIV/0!	09	85
0	#DIV/0!	986	#DIV/0!	09	86	#DIV/0!	09	86
0	#DIV/0!	987	#DIV/0!	09	87	#DIV/0!	09	87
0	#DIV/0!	988	#DIV/0!	09	88	#DIV/0!	09	88
0	#DIV/0!	989	#DIV/0!	09	89	#DIV/0!	09	89
0	#DIV/0!	990	#DIV/0!	09	90	#DIV/0!	09	90
0	#DIV/0!	991	#DIV/0!	09	91	#DIV/0!	09	91
0	#DIV/0!	992	#DIV/0!	09	92	#DIV/0!	09	92
0	#DIV/0!	993	#DIV/0!	09	93	#DIV/0!	09	93
0	#DIV/0!	994	#DIV/0!	09	94	#DIV/0!	09	94
0	#DIV/0!	995	#DIV/0!	09	95	#DIV/0!	09	95
0	#DIV/0!	996	#DIV/0!	09	96	#DIV/0!	09	96
0	#DIV/0!	997	#DIV/0!	09	97	#DIV/0!	09	97
0	#DIV/0!	998	#DIV/0!	09	98	#DIV/0!	09	98
0	#DIV/0!	999	#DIV/0!	09	99	#DIV/0!	09	99
0	#DIV/0!	1000	#DIV/0!	10	00	#DIV/0!	10	00
0	#DIV/0!	1001	#DIV/0!	10	01	#DIV/0!	10	01
0	#DIV/0!	1002	#DIV/0!	10	02	#DIV/0!	10	02
0	#DIV/0!	1003	#DIV/0!	10	03	#DIV/0!	10	03
0	#DIV/0!	1004	#DIV/0!	10	04	#DIV/0!	10	04
0	#DIV/0!	1005	#DIV/0!	10	05	#DIV/0!	10	05
0	#DIV/0!	1006	#DIV/0!	10	06	#DIV/0!	10	06
0	#DIV/0!	1007	#DIV/0!	10	07	#DIV/0!	10	07
0	#DIV/0!	1008	#DIV/0!	10	08	#DIV/0!	10	08
0	#DIV/0!	1009	#DIV/0!	10	09	#DIV/0!	10	09
0	#DIV/0!	1010	#DIV/0!	10	10	#DIV/0!	10	10
0	#DIV/0!	1011	#DIV/0!	10	11	#DIV/0!	10	11
0	#DIV/0!	1012	#DIV/0!	10	12	#DIV/0!	10	12
0	#DIV/0!	1013	#DIV/0!	10	13	#DIV/0!	10	13
0	#DIV/0!	1014	#DIV/0!	10	14	#DIV/0!	10	14
0	#DIV/0!	1015	#DIV/0!	10	15	#DIV/0!	10	15
0	#DIV/0!	1016	#DIV/0!	10	16	#DIV/0!	10	16
0	#DIV/0!	1017	#DIV/0!	10	17	#DIV/0!	10	17
0	#DIV/0!	1018	#DIV/0!	10	18	#DIV/0!	10	18
0	#DIV/0!	1019	#DIV/0!	10	19	#DIV/0!	10	19
0	#DIV/0!	1020	#DIV/0!	10	20	#DIV/0!	10	20
0	#DIV/0!	1021	#DIV/0!	10	21	#DIV/0!	10	21
0	#DIV/0!	1022	#DIV/0!	10	22	#DIV/0!	10	22
0	#DIV/0!	1023	#DIV/0!	10	23	#DIV/0!	10	23
0	#DIV/0!	1024	#DIV/0!	10	24	#DIV/0!	10	24
0	#DIV/0!	1025	#DIV/0!	10	25	#DIV/0!	10	25
0	#DIV/0!	1026	#DIV/0!	10	26	#DIV/0!	10	26
0	#DIV/0!	1027	#DIV/0!	10	27	#DIV/0!	10	27
0	#DIV/0!	1028	#DIV/0!	10	28	#DIV/0!	10	28
0	#DIV/0!	1029	#DIV/0!	10	29	#DIV/0!	10	29
0	#DIV/0!	1030	#DIV/0!	10	30	#DIV/0!	10	30
0	#DIV/0!	1031	#DIV/0!	10	31	#DIV/0!	10	31
0	#DIV/0!	1032	#DIV/0!	10	32	#DIV/0!	10	32
0	#DIV/0!	1033	#DIV/0!	10	33	#DIV/0!	10	33
0	#DIV/0!	1034	#DIV/0!	10	34	#DIV/0!	10	34
0	#DIV/0!	1035	#DIV/0!	10	35	#DIV/0!	10	35
0	#DIV/0!	1036	#DIV/0!	10	36	#DIV/0!	10	36
0	#DIV/0!	1037	#DIV/0!	10	37	#DIV/0!	10	37
0	#DIV/0!	1038	#DIV/0!	10	38	#DIV/0!	10	38
0	#DIV/0!	1039	#DIV/0!	10	39	#DIV/0!	10	39
0	#DIV/0!	1040	#DIV/0!	10	40	#DIV/0!	10	40
0	#DIV/0!	1041	#DIV/0!	10	41	#DIV/0!	10	41
0	#DIV/0!	1042	#DIV/0!	10	42	#DIV/0!	10	42
0	#DIV/0!	1043	#DIV/0!	10	43	#DIV/0!	10	43
0	#DIV/0!	1044	#DIV/0!	10	44	#DIV/0!	10	44
0	#DIV/0!	1045	#DIV/0!	10	45	#DIV/0!	10	45
0	#DIV/0!	1046	#DIV/0!	10	46	#DIV/0!	10	46
0	#DIV/0!	1047	#DIV/0!	10	47	#DIV/0!	10	47
0	#DIV/0!	1048	#DIV/0!	10	48	#DIV/0!	10	48
0	#DIV/0!	1049	#DIV/0!	10	49	#DIV/0!	10	49
0	#DIV/0!	1050	#DIV/0!	10	50	#DIV/0!	10	50
0	#DIV/0!	1051	#DIV/0!	10	51	#DIV/0!	10	51
0	#DIV/0!	1052	#DIV/0!	10	52	#DIV/0!	10	52
0	#DIV/0!	1053	#DIV/0!	10	53	#DIV/0!	10	53
0	#DIV/0!	1054	#DIV/0!	10	54	#DIV/0!	10	54
0	#DIV/0!	1055	#DIV/0!	10	55	#DIV/0!	10	55
0	#DIV/0!	1056	#DIV/0!	10	56	#DIV/0!	10	56
0	#DIV/0!	1057	#DIV/0!	10	57	#DIV/0!	10	57
0	#DIV/0!	1058	#DIV/0!	10	58	#DIV/0!	10	58
0	#DIV/0!	1059	#DIV/0!	10	59	#DIV/0!	10	59
0	#DIV/0!	1060	#DIV/0!	10	60	#DIV/0!	10	60
0	#DIV/0!	1061	#DIV/0!	10	61	#DIV/0!	10	61
0	#DIV/0!	1062	#DIV/0!	10	62	#DIV/0!	10	62
0	#DIV/0!	1063	#DIV/0!	10	63	#DIV/0!	10	63
0	#DIV/0!	1064	#DIV/0!	10	64	#DIV/0!	10	64
0	#DIV/0!	1065	#DIV/0!	10	65	#DIV/0!	10	65
0	#DIV/0!	1066	#DIV/0!	10	66	#DIV/0!	10	66
0	#DIV/0!	1067	#DIV/0!	10	67	#DIV/0!	10	67
0	#DIV/0!	1068	#DIV/0!	10	68	#DIV/0!	10	68
0	#DIV/0!	1069	#DIV/0!	10	69	#DIV/0!	10	69
0	#DIV/0!	1070	#DIV/0!	10	70	#DIV/0!	10	70
0	#DIV/0!	1071	#DIV/0!	10	71	#DIV/0!	10	71
0	#DIV/0!	1072	#DIV/0!	10	72	#DIV/0!	10	72
0	#DIV/0!	1073	#DIV/0!	10	73	#DIV/0!	10	73
0	#DIV/0!	1074	#DIV/0!	10	74	#DIV/0!	10	74
0	#DIV/0!	1075	#DIV/0!	10	75	#DIV/0!	10	75
0	#DIV/0!	1076	#DIV/0!	10	76	#DIV/0!	10	76
0	#DIV/0!	1077	#DIV/0!	10	77	#DIV/0!	10	77
0	#DIV/0!	1078	#DIV/0!	10	78	#DIV/0!	10	78
0	#DIV/0!	1079	#DIV/0!	10	79	#DIV/0!	10	79
0	#DIV/0!	1080	#DIV/0!	10	80	#DIV/0!	10	80
0	#DIV/0!	1081	#DIV/0!	10	81	#DIV/0!	10	81
0	#DIV/0!	1082	#DIV/0!	10	82	#DIV/0!	10	82
0	#DIV/0!	1083	#DIV/0!	10	83	#DIV/0!	10	83
0	#DIV/0!	1084	#DIV/0!	10	84	#DIV/0!	10	84
0	#DIV/0!	1085	#DIV/0!	10	85	#DIV/0!	10	85
0	#DIV/0!	1086	#DIV/0!	10	86	#DIV/0!	10	86
0	#DIV/0!	1087	#DIV/0!	10	87	#DIV/0!	10	87
0	#DIV/0!	1088	#DIV/0!	10	88	#DIV/0!	10	88
0	#DIV/0!	1089	#DIV/0!	10	89	#DIV/0!	10	89
0	#DIV/0!	1090	#DIV/0!	10	90	#DIV/0!	10	90
0	#DIV/0!	1091	#DIV/0!	10	91	#DIV/0!	10	91
0	#DIV/0!	1092	#DIV/0!	10	92	#DIV/0!	10	92
0	#DIV/0!	1093	#DIV/0!	10	93	#DIV/0!	10	93
0	#DIV/0!	1094	#DIV/0!	10	94	#DIV/0!	10	94
0	#DIV/0!	1095	#DIV/0!	10	95	#DIV/0!	10	95
0	#DIV/0!	1096	#DIV/0!	10	96	#DIV/0!	10	96
0	#DIV/0!	1097	#DIV/0!	10	97	#DIV/0!	10	97
0	#DIV/0!	1098	#DIV/0!	10	98	#DIV/0!	10	98
0	#DIV/0!	1099	#DIV/0!	10	99	#DIV/0!	10	99
0	#DIV/0!	1100	#DIV/0!	11	00	#DIV/0!	11	00
0	#DIV/0!	1101	#DIV/0!	11	01	#DIV/0!	11	01
0	#DIV/0!	1102	#DIV/0!	11	02	#DIV/0!	11	02
0	#DIV/0!	1103	#DIV/0!	11	03	#DIV/0!	11	03
0	#DIV/0!	1104	#DIV/0!	11	04	#DIV/0!	11	04
0	#DIV/0!	1105	#DIV/0!	11	05	#DIV/0!	11	05
0	#DIV/0!	1106	#DIV/0!	11	06	#DIV/0!	11	06
0	#DIV/0!	1107	#DIV/0!	11	07	#DIV/0!	11	07
0	#DIV/0!	1108	#DIV/0!	11	08	#DIV/0!	11	08
0	#DIV/0!	1109	#DIV/0!	11	09	#DIV/0!	11	09
0	#DIV/0!	1110	#DIV/0!	11	10	#DIV/0!	11	10
0	#DIV/0!	1111	#DIV/0!	11	11	#DIV/0!	11	11
0	#DIV/0!	1112	#DIV/0!	11	12	#DIV/0!	11	12
0	#DIV/0!	1113	#DIV/0!	11	13	#DIV/0!	11	13
0	#DIV/0!	1114	#DIV/0!	11	14	#DIV/0!	11	14
0	#DIV/0!	1115	#DIV/0!	11	15	#DIV/0!	11	15
0	#DIV/0!	1116	#DIV/0!	11	16	#DIV/0!	11	16
0	#DIV/0!	1117	#DIV/0!	11	17	#DIV/0!	11	17
0	#DIV/0!	1118	#DIV/0!	11	18	#DIV/0!	11	18
0	#DIV/0!	1119	#DIV/0!	11	19	#DIV/0!	11	19
0	#DIV/0!	1120	#DIV/0!	11	20	#DIV/0!	11	20
0	#DIV/0!	1121	#DIV/0!	11	21	#DIV/0!	11	21
0	#DIV/0!	1122	#DIV/0!	11	22	#DIV/0!	11	22
0	#DIV/0!	1123	#DIV/0!	11	23	#DIV/0!	11	23
0	#DIV/0!	1124	#DIV/0!	11	24	#DIV/0!	11	24
0	#DIV/0!	1125	#DIV/0!	11	25	#DIV/0!	11	25
0	#DIV/0!	1126	#DIV/0!	11	26	#DIV/0!	11	26
0	#DIV/0!	1127	#DIV/0!	11	27	#DIV/0!	11	27
0	#DIV/0!	1128	#DIV/0!	11	28	#DIV/0!	11	28
0	#DIV/0!	1129	#DIV/0!	11	29	#DIV/0!	11	29
0	#DIV/0!	1130	#DIV/0!	11	30	#DIV/0!	11	30
0	#DIV/0!	1131	#DIV/0!	11	31	#DIV/0!	11	31
0	#DIV/0!	1132	#DIV/0!	11	32	#DIV/0!	11	32
0	#DIV/0!	1133	#DIV/0!	11	33	#DIV/0!	11	33
0	#DIV/0!	1134	#DIV/0!	11	34	#DIV/0!	11	34
0	#DIV/0!	1135	#DIV/0!	11	35	#DIV/0!	11	35
0	#DIV/0!	1136	#DIV/0!	11	36	#DIV/0!	11	36
0	#DIV/0!	1137	#DIV/0!	11	37	#DIV/0!	11	37
0	#DIV/0!	1138	#DIV/0!	11	38	#DIV/0!	11	38
0	#DIV/0!	1139	#DIV/0!	11	39	#DIV/0!	11	39
0	#DIV/0!	1140	#DIV/0!	11	40	#DIV/0!	11	40
0	#DIV/0!	1141	#DIV/0!	11	41	#DIV/0!	11	41
0	#DIV/0!	1142	#DIV/0!	11	42	#DIV/0!	11	42
0	#DIV/0!	1143	#DIV/0!	11	43	#DIV/0!	11	43
0	#DIV/0!	1144	#DIV/0!	11	44	#DIV/0!	11	44
0	#DIV/0!	1145	#DIV/0!	11	45	#DIV/0!	11	45
0	#DIV/0!	1146	#DIV/0!	11	46	#DIV/0!	11	46
0	#DIV/0!	1147	#DIV/0!	11	47	#DIV/0!	11	47
0	#DIV/0!	1148	#DIV/0!	11	48	#DIV/0!	11	48
0	#DIV/0!	1149	#DIV/0!	11	49	#DIV/0!	11	49
0	#DIV/0!	1150	#DIV/0!	11	50	#DIV/0!	11	50
0	#DIV/0!	1151	#DIV/0!	11	51	#DIV/0!	11	51
0	#DIV/0!	1152	#DIV/0!	11	52	#DIV/0!	11	52
0	#DIV/0!	1153	#DIV/0!	11	53	#DIV/0!	11	53
0	#DIV/0!	1154	#DIV/0!	11	54	#DIV/0!	11	54
0	#DIV/0!	1155	#DIV/0!	11	55	#DIV/0!	11	55
0	#DIV/0!	1156	#DIV/0!	11	56	#DIV/0!	11	56
0	#DIV/0!	1157	#DIV/0!	11	57	#DIV/0!	11	57
0	#DIV/0!	1158	#DIV/0!	11	58	#DIV/0!	11	58
0	#DIV/0!	1159	#DIV/0!	11	59	#DIV/0!	11	59
0	#DIV/0!	1160	#DIV/0!	11	60	#DIV/0!	11	60
0	#DIV/0!	1161	#DIV/0!	11	61	#DIV/0!	11	61
0	#DIV/0!	1162	#DIV/0!	11	62	#DIV/0!	11	62
0	#DIV/0!	1163	#DIV/0!	11	63	#DIV/0!	11	63
0	#DIV/0!	1164	#DIV/0!	11	64	#DIV/0!	11	64
0	#DIV/0!	1165	#DIV/0!	11	65	#DIV/0!	11	65
0	#DIV/0!	1166	#DIV/0!	11	66	#DIV/0!	11	66
0	#DIV/0!	1167	#DIV/0!	11	67	#DIV/0!	11	67
0	#DIV/0!	1168	#DIV/0!	11	68	#DIV/0!	11	68
0	#DIV/0!	1169	#DIV/0!	11	69	#DIV/0!	11	69
0	#DIV/0!	1170	#DIV/0!	11	70	#DIV/0!	11	70
0	#DIV/0!	1171	#DIV/0!	11	71	#DIV/0!	11	71
0	#DIV/0!	1172	#DIV/0!	11	72	#DIV/0!	11	72
0	#DIV/0!	1173	#DIV/0!	11	73	#DIV/0!	11	73
0	#DIV/0!	1174	#DIV/0!	11	74	#DIV/0!	11	74
0	#DIV/0!	1175	#DIV/0!	11	75	#DIV/0!	11	75
0	#DIV/0!	1176	#DIV/0!	11	76	#DIV/0!	11	76
0	#DIV/0!	1177	#DIV/0!	11	77	#DIV/0!	11	77
0	#DIV/0!	1178	#DIV/0!	11	78	#DIV/0!	11	78
0	#DIV/0!	1179	#DIV/0!	11	79	#DIV/0!	11	79
0	#DIV/0!	1180	#DIV/0!	11	80	#DIV/0!	11	80
0	#DIV/0!	1181	#DIV/0!	11	81	#DIV/0!	11	81
0	#DIV/0!	1182	#DIV/0!	11	82	#DIV/0!	11	82
0	#DIV/0!	1183	#DIV/0!	11	83	#DIV/0!	11	83
0	#DIV/0!	1184	#DIV/0!	11	84	#DIV/0!	11	84
0	#DIV/0!	1185	#DIV/0!	11	85	#DIV/0!	11	85
0	#DIV/0!	1186	#DIV/0!	11	86	#DIV/0!	11	86
0	#DIV/0!	1187	#DIV/0!	11	87	#DIV/0!	11	87
0	#DIV/0!	1188	#DIV/0!	11	88	#DIV/0!	11	88
0	#DIV/0!	1189	#DIV/0!	11	89	#DIV/0!	11	89
0	#DIV/0!	1190	#DIV/0!	11	90	#DIV/0!	11	90
0	#DIV/0!	1191	#DIV/0!	11	91	#DIV/0!	11	91
0	#DIV/0!	1192	#DIV/0!	11	92	#DIV/0!	11	92
0	#DIV/0!	1193	#DIV/0!	11	93	#DIV/0!	11	93
0	#DIV/0!	1194	#DIV/0!	11	94	#DIV/0!	11	94
0	#DIV/0!	1195	#DIV/0!	11	95	#DIV/0!	11	95
0	#DIV/0!	1196	#DIV/0!	11	96	#DIV/0!	11	96
0	#DIV/0!	1197	#DIV/0!	11	97	#DIV/0!	11	97
0	#DIV/0!	1198	#DIV/0!	11	98	#DIV/0!	11	98
0	#DIV/0!	1199	#DIV/0!	11	99	#DIV/0!	11	99
0	#DIV/0!	1200	#DIV/0!	12	00	#DIV/0!	12	00
0	#DIV/0!	1201	#DIV/0!	12	01	#DIV/0!	12	01
0	#DIV/0!	1202	#DIV/0!	12	02	#DIV/0!	12	02
0	#DIV/0!	1203	#DIV/0!	12	03	#DIV/0!	12	03
0	#DIV/0!	1204	#DIV/0!	12	04	#DIV/0!	12	04
0	#DIV/0!	1205	#DIV/0!	12	05	#DIV/0!	12	05
0	#DIV/0!	1206	#DIV/0!	12	06	#DIV/0!	12	06
0	#DIV/0!	1207	#DIV/0!	12	07	#DIV/0!	12	07
0	#DIV/0!	1208	#DIV/0!	12	08	#DIV/0!	12	08
0	#DIV/0!	1209	#DIV/0!	12	09	#DIV/0!	12	09
0	#DIV/0!	1210	#DIV/0!	12	10	#DIV/0!	12	10
0	#DIV/0!	1211	#DIV/0!	12	11	#DIV/0!	12	11
0	#DIV/0!	1212	#DIV/0!	12	12	#DIV/0!	12	12
0	#DIV/0!	1213	#DIV/0!	12	13	#DIV/0!	12	13
0	#DIV/0!	1214	#DIV/0!	12	14	#DIV/0!	12	14
0	#DIV/0!	1215	#DIV/0!	12	15	#DIV/0!	12	15
0	#DIV/0!	1216	#DIV/0!	12	16	#DIV/0!	12	16
0	#DIV/0!	1217	#DIV/0!	12	17	#DIV/0!	12	17
0	#DIV/0!	1218	#DIV/0!	12	18	#DIV/0!	12	18
0	#DIV/0!	1219	#DIV/0!	12	19	#DIV/0!	12	19
0	#DIV/0!	1220	#DIV/0!	12	20	#DIV/0!	12	20
0	#DIV/0!	1221	#DIV/0!	12	21	#DIV/0!	12	21
0	#DIV/0!	1222	#DIV/0!	12	22	#DIV/0!	12	22
0	#DIV/0!	1223	#DIV/0!	12	23	#DIV/0!	12	23
0	#DIV/0!	1224	#DIV/0!	12	24	#DIV/0!	12	24
0	#DIV/0!	1225	#DIV/0!	12	25	#DIV/0!	12	25
0	#DIV/0!	1226	#DIV/0!	12	26	#DIV/0!	12	26
0	#DIV/0!	1227	#DIV/0!	12	27	#DIV/0!	12	27
0	#DIV/0!	1228	#DIV/0!	12	28	#DIV/0!	12	28
0	#DIV/0!	1229	#DIV/0!	12	29	#DIV/0!	12	29
0	#DIV/0!	1230	#DIV/0!	12	30	#DIV/0!	12	30
0	#DIV/0!	1231	#DIV/0!	12	31	#DIV/0!	12	31
0	#DIV/0!	1232	#DIV/0!	12	32	#DIV/0!	12	32
0	#DIV/0!	1233	#DIV/0!	12	33	#DIV/0!	12	33
0	#DIV/0!	1234	#DIV/0!	12	34	#DIV/0!	12	34
0	#DIV/0!	1235	#DIV/0!	12	35	#DIV/0!	12	35
0	#DIV/0!	1236	#DIV/0!	12	36	#DIV/0!	12	36
0	#DIV/0!	1237	#DIV/0!	12	37	#DIV/0!	12	37
0	#DIV/0!	1238	#DIV/0!	12	38	#DIV/0!	12	38
0	#DIV/0!	1239	#DIV/0!	12	39	#DIV/0!	12	39
0	#DIV/0!	1240	#DIV/0!	12	40	#DIV/0!	12	40
0	#DIV/0!	1241	#DIV/0!	12	41	#DIV/0!	12	41
0	#DIV/0!	1242	#DIV/0!	12	42	#DIV/0!	12	42
0	#DIV/0!	1243	#DIV/0!	12	43	#DIV/0!	12	43
0	#DIV/0!	1244	#DIV/0!	12	44	#DIV/0!	12	44
0	#DIV/0!	1245	#DIV/0!	12	45	#DIV/0!	12	45
0	#DIV/0!	1246	#DIV/0!	12	46	#DIV/0!	12	46
0	#DIV/0!	1247	#DIV/0!	12	47	#DIV/0!	12	47
0	#DIV/0!	1248	#DIV/0!	12	48	#DIV/0!	12	48
0	#DIV/0!	1249	#DIV/0!	12	49	#DIV/0!	12	49
0	#DIV/0!	1250	#DIV/0!	12	50	#DIV/0!	12	50
0	#DIV/0!	1251	#DIV/0!	12	51	#DIV/0!	12	51
0	#DIV/0!	1252	#DIV/0!	12	52	#DIV/0!	12	52
0	#DIV/0!	1253	#DIV/0!	12	53	#DIV/0!	12	53
0	#DIV/0!	1254	#DIV/0!	12	54	#DIV/0!	12	54
0	#DIV/0!	1255	#DIV/0!	12	55	#DIV/0!	12	55
0	#DIV/0!	1256	#DIV/0!	12	56	#DIV/0!	12	56
0	#DIV/0!	1257	#DIV/0!	12	57	#DIV/0!	12	57
0	#DIV/0!	1258	#DIV/0!	12	58	#DIV/0!	12	58
0	#DIV/0!	1259	#DIV/0!	12	59	#DIV/0!	12	59
0	#DIV/0!	1260	#DIV/0!	12	60	#DIV/0!	12	60
0	#DIV/0!	1261	#DIV/0!	12	61	#DIV/0!	12	61
0	#DIV/0!	1262	#DIV/0!	12	62	#DIV/0!	12	62
0	#DIV/0!	1263	#DIV/0!	12	63	#DIV/0!	12	63
0	#DIV/0!	1264	#DIV/0!	12	64	#DIV/0!	12	64
0	#DIV/0!	1265	#DIV/0!	12	65	#DIV/0!	12	65
0	#DIV/0!	1266	#DIV/0!	12	66	#DIV/0!	12	66
0	#DIV/0!	1267	#DIV/0!	12	67	#DIV/0!	12	67
0	#DIV/0!	1268	#DIV/0!	12	68	#DIV/0!	12	68
0	#DIV/0!	1269	#DIV/0!	12	69	#DIV/0!	12	69
0	#DIV/0!	1270	#DIV/0!	12	70	#DIV/0!	12	70
0	#DIV/0!	1271	#DIV/0!	12	71	#DIV/0!	12	71
0	#DIV/0!	1272	#DIV/0!	12	72	#DIV/0!	12	72
0	#DIV/0!	1273	#DIV/0!	12	73	#DIV/0!	12	73
0	#DIV/0!	1274	#DIV/0!	12	74	#DIV/0!	12	74
0	#DIV/0!	1275	#DIV/0!	12	75	#DIV/0!	12	75
0	#DIV/0!	1276	#DIV/0!	12	76	#DIV/0!	12	76
0	#DIV/0!	1277	#DIV/0!	12	77	#DIV/0!	12	77
0	#DIV/0!	1278	#DIV/0!	12	78	#DIV/0!	12	78
0	#DIV/0!	1279	#DIV/0!	12	79	#DIV/0!	12	79
0	#DIV/0!	1280	#DIV/0!	12	80	#DIV/0!	12	80
0	#DIV/0!	1281	#DIV/0!	12	81	#DIV/0!	12	81
0	#DIV/0!	1282	#DIV/0!	12	82	#DIV/0!	12	82
0	#DIV/0!	1283	#DIV/0!	12	83	#DIV/0!	12	83
0	#DIV/0!	1284	#DIV/0!	12	84	#DIV/0!	12	84
0	#DIV/0!	1285	#DIV/0!	12	85	#DIV/0!	12	85
0	#DIV/0!	1286	#DIV/0!	12	86	#DIV/0!	12	86
0	#DIV/0!	1287	#DIV/0!	12	87	#DIV/0!	12	87
0	#DIV/0!	1288	#DIV/0!	12	88	#DIV/0!	12	88
0	#DIV/0!	1289	#DIV/0!	12	89	#DIV/0!	12	89
0	#DIV/0!	1290	#DIV/0!	12	90	#DIV/0!	12	90
0	#DIV/0!	1291	#DIV/0!	12	91	#DIV/0!	12	91
0	#DIV/0!	1292	#DIV/0!	12	92	#DIV/0!	12	92
0	#DIV/0!	1293	#DIV/0!	12	93	#DIV/0!	12	93
0	#DIV/0!	1294	#DIV/0!	12	94	#DIV/0!	12	94
0	#DIV/0!	1295	#DIV/0!	12	95	#DIV/0!	12	95
0	#DIV/0!	1296	#DIV/0!	12	96	#DIV/0!	12	96
0	#DIV/0!	1297	#DIV/0!	12	97	#DIV/0!	12	97
0	#DIV/0!	1298	#DIV/0!	12	98	#DIV/0!	12	98
0	#DIV/0!	1299	#DIV/0!	12	99	#DIV/0!	12	99
0	#DIV/0!	1300	#DIV/0!	13	00	#DIV/0!	13	00
0	#DIV/0!	1301	#DIV/0!	13	01	#DIV/0!	13	01
0	#DIV/0!	1302	#DIV/0!	13	02	#DIV/0!	13	02
0	#DIV/0!	1303	#DIV/0!	13	03	#DIV/0!	13	03
0	#DIV/0!	1304	#DIV/0!	13	04	#DIV/0!	13	04
0	#DIV/0!	1305	#DIV/0!	13	05	#DIV/0!	13	05
0	#DIV/0!	1306	#DIV/0!	13	06	#DIV/0!	13	06
0	#DIV/0!	1307	#DIV/0!	13	07	#DIV/0!	13	07
0	#DIV/0!	1308	#DIV/0!	13	08	#DIV/0!	13	08
0	#DIV/0!	1309	#DIV/0!	13	09	#DIV/0!	13	09
0	#DIV/0!	1310	#DIV/0!	13	10	#DIV/0!	13	10
0	#DIV/0!	1311	#DIV/0!	13	11	#DIV/0!	13	11
0	#DIV/0!	1312	#DIV/0!	13	12	#DIV/0!	13	12
0	#DIV/0!	1313	#DIV/0!	13	13	#DIV/0!	13	13
0	#DIV/0!	1314	#DIV/0!	13	14	#DIV/0!	13	14
0	#DIV/0!	1315	#DIV/0!	13	15	#DIV/0!	13	15
0	#DIV/0!	1316	#DIV/0!	13	16	#DIV/0!	13	16
0	#DIV/0!	1317	#DIV/0!	13	17	#DIV/0!	13	17
0	#DIV/0!	1318	#DIV/0!	13	18	#DIV/0!	13	18
0	#DIV/0!	1319	#DIV/0!	13	19	#DIV/0!	13	19
0	#DIV/0!	1320	#DIV/0!	13	20	#DIV/0!	13	20
0	#DIV/0!	1321	#DIV/0!	13	21	#DIV/0!	13	21
0	#DIV/0!	1322	#DIV/0!	13	22	#DIV/0!	13	22
0	#DIV/0!	1323	#DIV/0!	13	23	#DIV/0!	13	23
0	#DIV/0!	1324	#DIV/0!	13	24	#DIV/0!	13	24
0	#DIV/0!	1325	#DIV/0!	13	25	#DIV/0!	13	25
0	#DIV/0!	1326	#DIV/0!	13	26	#DIV/0!	13	26
0	#DIV/0!	1327	#DIV/0!	13	27	#DIV/0!	13	27
0	#DIV/0!	1328	#DIV/0!	13	28	#DIV/0!	13	28
0	#DIV/0!	1329	#DIV/0!	13	29	#DIV/0!	13	29
0	#DIV/0!	1330	#DIV/0!	13	30	#DIV/0!	13	30
0	#DIV/0!	1331	#DIV/0!	13	31	#DIV/0!	13	31
0	#DIV/0!	1332	#DIV/0!	13	32	#DIV/0!	13	32
0	#DIV/0!	1333	#DIV/0!	13	33	#DIV/0!	13	33
0	#DIV/0!	1334	#DIV/0!	13	34	#DIV/0!	13	34
0	#DIV/0!	1335	#DIV/0!	13	35	#DIV/0!	13	35
0	#DIV/0!	1336	#DIV/0!	13	36	#DIV/0!	13	36
0	#DIV/0!	1337	#DIV/0!	13	37	#DIV/0!	13	37
0	#DIV/0!	1338	#DIV/0!	13	38	#DIV/0!	13	38
0	#DIV/0!	1339	#DIV/0!	13	39	#DIV/0!	13	39
0	#DIV/0!	1340	#DIV/0!	13	40	#DIV/0!	13	40
0	#DIV/0!	1341	#DIV/0!	13	41	#DIV/0!	13	41
0	#DIV/0!	1342	#DIV/0!	13	42	#DIV/0!	13	42
0	#DIV/0!	1343	#DIV/0!	13	43	#DIV/0!	13	43
0	#DIV/0!	1344	#DIV/0!	13	44	#DIV/0!	13	44
0	#DIV/0!	1345	#DIV/0!	13	45	#DIV/0!	13	45
0	#DIV/0!	1346	#DIV/0!	13	46	#DIV/0!	13	46
0	#DIV/0!	1347	#DIV/0!	13	47	#DIV/0!	13	47
0	#DIV/0!	1348	#DIV/0!	13	48	#DIV/0!	13	48
0	#DIV/0!	1349	#DIV/0!	13	49	#DIV/0!	13	49
0	#DIV/0!	1350	#DIV/0!	13	50	#DIV/0!	13	50
0	#DIV/0!	1351	#DIV/0!	13	51	#DIV/0!	13	51
0	#DIV/0!	1352	#DIV/0!	13	52	#DIV/0!	13	52
0	#DIV/0!	1353	#DIV/0!	13	53	#DIV/0!	13	53
0	#DIV/0!	1354	#DIV/0!	13	54	#DIV/0!	13	54
0	#DIV/0!	1355	#DIV/0!	13	55	#DIV/0!	13	55
0	#DIV/0!	1356	#DIV/0!	13	56	#DIV/0!	13	56
0	#DIV/0!	1357	#DIV/0!	13	57	#DIV/0!	13	57
0	#DIV/0!	1358	#DIV/0!	13	58	#DIV/0!	13	58
0	#DIV/0!	1359	#DIV/0!	13	59	#DIV/0!	13	59
0	#DIV/0!	1360	#DIV/0!	13	60	#DIV/0!	13	60
0	#DIV/0!	1361	#DIV/0!	13	61	#DIV/0!	13	61
0	#DIV/0!	1362	#DIV/0!	13	62	#DIV/0!	13	62
0	#DIV/0!	1363	#DIV/0!	13	63	#DIV/0!	13	63
0	#DIV/0!	1364	#DIV/0!	13	64	#DIV/0!	13	64
0	#DIV/0!	1365	#DIV/0!	13	65	#DIV/0!	13	65
0	#DIV/0!	1366	#DIV/0!	13	66	#DIV/0!	13	66
0	#DIV/0!	1367	#DIV/0!	13	67	#DIV/0!	13	67
0	#DIV/0!	1368	#DIV/0!	13	68	#DIV/0!	13	68
0	#DIV/0!	1369	#DIV/0!	13	69	#DIV/0!	13	69
0	#DIV/0!	1370	#DIV/0!	13	70	#DIV/0!	13	70
0	#DIV/0!	1371	#DIV/0!	13	71	#DIV/0!	13	71
0	#DIV/0!	1372	#DIV/0!	13	72	#DIV/0!	13	72
0	#DIV/0!	1373	#DIV/0!	13	73	#DIV/0!	13	73
0	#DIV/0!	1374	#DIV/0!	13	74	#DIV/0!	13	74
0	#DIV/0!	1375	#DIV/0!	13	75	#DIV/0!	13	75
0	#DIV/0!	1376	#DIV/0!	13	76	#DIV/0!	13	76
0	#DIV/0!	1377	#DIV/0!	13	77	#DIV/0!	13	77
0	#DIV/0!	1378	#DIV/0!	13	78	#DIV/0!	13	78
0	#DIV/0!	1379	#DIV/0!	13	79	#DIV/0!	13	79
0	#DIV/0!	1380	#DIV/0!	13	80	#DIV/0!	13	80
0	#DIV/0!	1381	#DIV/0!	13	81	#DIV/0!	13	81
0	#DIV/0!	1382	#DIV/0!	13	82	#DIV/0!	13	82
0	#DIV/0!	1383	#DIV/0!	13	83	#DIV/0!	13	83
0	#DIV/0!	1384	#DIV/0!	13	84	#DIV/0!	13	84
0	#DIV/0!	1385	#DIV/0!	13	85	#DIV/0!	13	85
0	#DIV/0!	1386	#DIV/0!	13	86	#DIV/0!	13	86
0	#DIV/0!	1387	#DIV/0!	13	87	#DIV/0!	13	87
0	#DIV/0!	1388	#DIV/0!	13	88	#DIV/0!	13	88
0	#DIV/0!	1389	#DIV/0!	13	89	#DIV/0!	13	89
0	#DIV/0!	1390	#DIV/0!	13	90	#DIV/0!	13	90
0	#DIV/0!	1391	#DIV/0!	13	91	#DIV/0!	13	91
0	#DIV/0!	1392	#DIV/0!	13	92	#DIV/0!	13	92
0	#DIV/0!	1393	#DIV/0!	13	93	#DIV/0!	13	93
0	#DIV/0!	1394	#DIV/0!	13	94	#DIV/0!	13	94
0	#DIV/0!	1395	#DIV/0!	13	95	#DIV/0!	13	95
0	#DIV/0!	1396	#DIV/0!	13	96	#DIV/0!	13	96
0	#DIV/0!	1397	#DIV/0!	13	97	#DIV/0!	13	97
0	#DIV/0!	1398	#DIV/0!	13	98	#DIV/0!	13	98
0	#DIV/0!	1399	#DIV/0!	13	99	#DIV/0!	13	99
0	#DIV/0!	1400	#DIV/0!	14	00	#DIV/0!	14	00
0	#DIV/0!	1401	#DIV/0!	14	01	#DIV/0!	14	01
0	#DIV/0!	1402	#DIV/0!	14	02	#DIV/0!	14	02
0	#DIV/0!	1403	#DIV/0!	14	03	#DIV/0!	14	03
0	#DIV/0!	1404	#DIV/0!	14	04	#DIV/0!	14	04
0	#DIV/0!	1405	#DIV/0!	14	05	#DIV/0!	14	05
0	#DIV/0!	1406	#DIV/0!	14	06	#DIV/0!	14	06
0	#DIV/0!	1407	#DIV/0!	14	07	#DIV/0!	14	07
0	#DIV/0!	1408	#DIV/0!	14	08	#DIV/0!	14	08
0	#DIV/0!	1409	#DIV/0!	14	09	#DIV/0!	14	09
0	#DIV/0!	1410	#DIV/0!	14	10	#DIV/0!	14	10
0	#DIV/0!	1411	#DIV/0!	14	11	#DIV/0!	14	11
0	#DIV/0!	1412	#DIV/0!	14	12	#DIV/0!	14	12
0	#DIV/0!	1413	#DIV/0!	14	13	#DIV/0!	14	13
0	#DIV/0!	1414	#DIV/0!	14	14	#DIV/0!	14	14
0	#DIV/0!	1415	#DIV/0!	14	15	#DIV/0!	14	15
0	#DIV/0!	1416	#DIV/0!	14	16	#DIV/0!	14	16
0	#DIV/0!	1417	#DIV/0!	14	17	#DIV/0!	14	17
0	#DIV/0!	1418	#DIV/0!	14	18	#DIV/0!	14	18
0	#DIV/0!	1419	#DIV/0!	14	19	#DIV/0!	14	19
0	#DIV/0!	1420	#DIV/0!	14	20	#DIV/0!	14	20
0	#DIV/0!	1421	#DIV/0!	14	21	#DIV/0!	14	21
0	#DIV/0!	1422	#DIV/0!	14	22	#DIV/0!	14	22
0	#DIV/0!	1423	#DIV/0!	14	23	#DIV/0!	14	23
0	#DIV/0!	1424	#DIV/0!	14	24	#DIV/0!	14	24
0	#DIV/0!	1425	#DIV/0!	14	25	#DIV/0!	14	25
0	#DIV/0!	1426	#DIV/0!	14	26	#DIV/0!	14	26
0	#DIV/0!	1427	#DIV/0!	14	27	#DIV/0!	14	27
0	#DIV/0!	1428	#DIV/0!	14	28	#DIV/0!	14	28
0	#DIV/0!	1429	#DIV/0!	14	29	#DIV/0!	14	29
0	#DIV/0!	1430	#DIV/0!	14	30	#DIV/0!	14	30
0	#DIV/0!	1431	#DIV/0!	14	31	#DIV/0!	14	31
0	#DIV/0!	1432	#DIV/0!	14	32	#DIV/0!	14	32
0	#DIV/0!	1433	#DIV/0!	14	33	#DIV/0!	14	33
0	#DIV/0!	1434	#DIV/0!	14	34	#DIV/0!	14	34
0	#DIV/0!	1435	#DIV/0!	14	35	#DIV/0!	14	35
0	#DIV/0!	1436	#DIV/0!	14	36	#DIV/0!	14	36
0	#DIV/0!	1437	#DIV/0!	14	37	#DIV/0!	14	37
0	#DIV/0!	1438	#DIV/0!	14	38	#DIV/0!	14	38
0	#DIV/0!	1439	#DIV/0!	14	39	#DIV/0!	14	39
0	#DIV/0!	1440	#DIV/0!	14	40	#DIV/0!	14	40
0	#DIV/0!	1441	#DIV/0!	14	41	#DIV/0!	14	41
0	#DIV/0!	1442	#DIV/0!	14	42	#DIV/0!	14	42
0	#DIV/0!	1443	#DIV/0!	14	43	#DIV/0!	14	43
0	#DIV/0!	1444	#DIV/0!	14	44	#DIV/0!	14	44
0	#DIV/0!	1445	#DIV/0!	14	45	#DIV/0!	14	45
0	#DIV/0!	1446	#DIV/0!	14	46	#DIV/0!	14	46
0	#DIV/0!	1447	#DIV/0!	14	47	#DIV/0!	14	47
0	#DIV/0!	1448	#DIV/0!	14	48	#DIV/0!	14	48
0	#DIV/0!	1449	#DIV/0!	14	49	#DIV/0!	14	49
0	#DIV/0!	1450	#DIV/0!	14	50	#DIV/0!	14	50
0	#DIV/0!	1451	#DIV/0!	14	51	#DIV/0!	14	51
0	#DIV/0!	1452	#DIV/0!	14	52	#DIV/0!	14	52
0	#DIV/0!	1453	#DIV/0!	14	53	#DIV/0!	14	53
0	#DIV/0!	1454	#DIV/0!	14	54	#DIV/0!	14	54
0	#DIV/0!	1455	#DIV/0!	14	55	#DIV/0!	14	55
0	#DIV/0!	1456	#DIV/0!	14	56	#DIV/0!	14	56
0	#DIV/0!	1457	#DIV/0!	14	57	#DIV/0!	14	57
0	#DIV/0!	1458	#DIV/0!	14	58	#DIV/0!	14	58
0	#DIV/0!	1459	#DIV/0!	14	59	#DIV/0!	14	59
0	#DIV/0!	1460	#DIV/0!	14	60	#DIV/0!	14	60
0	#DIV/0!	1461	#DIV/0!	14	61	#DIV/0!	14	61
0	#DIV/0!	1462	#DIV/0!	14	62	#DIV/0!	14	62
0	#DIV/0!	1463	#DIV/0!	14	63	#DIV/0!	14	63
0	#DIV/0!	1464	#DIV/0!	14	64	#DIV/0!	14	64
0	#DIV/0!	1465	#DIV/0!	14	65	#DIV/0!	14	65
0	#DIV/0!	1466	#DIV/0!	14	66	#DIV/0!	14	66
0	#DIV/0!	1467	#DIV/0!	14	67	#DIV/0!	14	67
0	#DIV/0!	1468	#DIV/0!	14	68	#DIV/0!	14	68
0	#DIV/0!	1469	#DIV/0!	14	69	#DIV/0!	14	69
0	#DIV/0!	1470	#DIV/0!	14	70	#DIV/0!	14	70
0	#DIV/0!	1471	#DIV/0!	14	71	#DIV/0!	14	71
0	#DIV/0!	1472	#DIV/0!	14	72	#DIV/0!	14	72
0	#DIV/0!	1473	#DIV/0!	14	73	#DIV/0!	14	73
0	#DIV/0!	1474	#DIV/0!	14	74	#DIV/0!	14	74
0	#DIV/0!	1475	#DIV/0!	14	75	#DIV/0!	14	75
0	#DIV/0!	1476	#DIV/0!	14	76	#DIV/0!	14	76
0	#DIV/0!	1477	#DIV/0!	14	77	#DIV/0!	14	77
0	#DIV/0!	1478	#DIV/0!	14	78	#DIV/0!	14	78
0	#DIV/0!	1479	#DIV/0!	14	79	#DIV/0!	14	79
0	#DIV/0!	1480	#DIV/0!	14	80	#DIV/0!	14	80
0	#DIV/0!	1481	#DIV/0!	14	81	#DIV/0!	14	81
0	#DIV/0!	1482	#DIV/0!	14	82	#DIV/0!	14	82
0	#DIV/0!	1483	#DIV/0!	14	83	#DIV/0!	14	83
0	#DIV/0!	1484	#DIV/0!	14	84	#DIV/0!	14	84
0	#DIV/0!	1485	#DIV/0!	14	85	#DIV/0!	14	85
0	#DIV/0!	1486	#DIV/0!	14	86	#DIV/0!	14	86
0	#DIV/0!	1487	#DIV/0!	14	87	#DIV/0!	14	87
0	#DIV/0!	1488	#DIV/0!	14	88	#DIV/0!	14	88
0	#DIV/0!	1489	#DIV/0!	14	89	#DIV/0!	14	89
0	#DIV/0!	1490	#DIV/0!	14	90	#DIV/0!	14	90
0	#DIV/0!	1491	#DIV/0!	14	91	#DIV/0!	14	91
0	#DIV/0!	1492	#DIV/0!	14	92	#DIV/0!	14	92
0	#DIV/0!	1493	#DIV/0!	14	93	#DIV/0!	14	93
0	#DIV/0!	1494	#DIV/0!	14	94	#DIV/0!	14	94
0	#DIV/0!	1495	#DIV/0!	14	95	#DIV/0!	14	95
0	#DIV/0!	1496	#DIV/0!	14	96	#DIV/0!	14	96
0	#DIV/0!	1497	#DIV/0!	14	97	#DIV/0!	14	97
0	#DIV/0!	1498	#DIV/0!	14	98	#DIV/0!	14	98
0	#DIV/0!	1499	#DIV/0!	14	99	#DIV/0!	14	99
0	#DIV/0!	1500	#DIV/0!	15	00	#DIV/0!	15	00
0	#DIV/0!	1501	#DIV/0!	15	01	#DIV/0!	15	01
0	#DIV/0!	1502	#DIV/0!	15	02	#DIV/0!	15	02
0	#DIV/0!	1503	#DIV/0!	15	03	#DIV/0!	15	03
0	#DIV/0!	1504	#DIV/0!	15	04	#DIV/0!	15	04
0	#DIV/0!	1505	#DIV/0!	15	05	#DIV/0!	15	05
0	#DIV/0!	1506	#DIV/0!	15	06	#DIV/0!	15	06
0	#DIV/0!	1507	#DIV/0!	15	07	#DIV/0!	15	07
0	#DIV/0!	1508	#DIV/0!	15	08	#DIV/0!	15	08
0	#DIV/0!	1509	#DIV/0!	15	09	#DIV/0!	15	09
0	#DIV/0!	1510	#DIV/0!	15	10	#DIV/0!	15	10
0	#DIV/0!	1511	#DIV/0!	15	11	#DIV/0!	15	11
0	#DIV/0!	1512	#DIV/0!	15	12	#DIV/0!	15	12
0	#DIV/0!	1513	#DIV/0!	15	13	#DIV/0!	15	13
0	#DIV/0!	1514	#DIV/0!	15	14	#DIV/0!	15	14
0	#DIV/0!	1515	#DIV/0!	15	15	#DIV/0!	15	15
0	#DIV/0!	1516	#DIV/0!	15	16	#DIV/0!	15	16
0	#DIV/0!	1517	#DIV/0!	15	17	#DIV/0!	15	17
0	#DIV/0!	1518	#DIV/0!	15	18	#DIV/0!	15	18
0	#DIV/0!	1519	#DIV/0!	15	19	#DIV/0!	15	19
0	#DIV/0!	1520	#DIV/0!	15	20	#DIV/0!	15	20
0	#DIV/0!	1521	#DIV/0!	15	21	#DIV/0!	15	21
0	#DIV/0!	1522	#DIV/0!	15	22	#DIV/0!	15	22
0	#DIV/0!	1523	#DIV/0!	15	23	#DIV/0!	15	23
0	#DIV/0!	1524	#DIV/0!	15	24	#DIV/0!	15	24
0	#DIV/0!	1525	#DIV/0!	15	25	#DIV/0!	15	25
0	#DIV/0!	1526	#DIV/0!	15	26	#DIV/0!	15	26
0	#DIV/0!	1527	#DIV/0!	15	27	#DIV/0!	15	27
0	#DIV/0!	1528	#DIV/0!	15	28	#DIV/0!	15	28
0	#DIV/0!	1529	#DIV/0!	15	29	#DIV/0!	15	29
0	#DIV/0!	1530	#DIV/0!	15	30	#DIV/0!	15	30
0	#DIV/0!	1531	#DIV/0!	15	31	#DIV/0!	15	31
0	#DIV/0!	1532	#DIV/0!	15	32	#DIV/0!	15	32
0	#DIV/0!	1533	#DIV/0!	15	33	#DIV/0!	15	33
0	#DIV/0!	1534	#DIV/0!	15	34	#DIV/0!	15	34
0	#DIV/0!	1535	#DIV/0!	15	35	#DIV/0!	15	35
0	#DIV/0!	1536	#DIV/0!	15	36	#DIV/0!	15	36
0	#DIV/0!	1537	#DIV/0!	15	37	#DIV/0!	15	37
0	#DIV/0!	1538	#DIV/0!	15	38	#DIV/0!	15	38
0	#DIV/0!	1539	#DIV/0!	15	39	#DIV/0!	15	39
0	#DIV/0!	1540	#DIV/0!	15	40	#DIV/0!	15	40
0	#DIV/0!	1541	#DIV/0!	15	41	#DIV/0!	15	41
0	#DIV/0!	1542	#DIV/0!	15	42	#DIV/0!	15	42
0	#DIV/0!	1543	#DIV/0!	15	43	#DIV/0!	15	43
0	#DIV/0!	1544	#DIV/0!	15	44	#DIV/0!	15	44
0	#DIV/0!	1545	#DIV/0!	15	45	#DIV/0!	15	45
0	#DIV/0!	1546	#DIV/0!	15	46	#DIV/0!	15	46
0	#DIV/0!	1547	#DIV/0!	15	47	#DIV/0!	15	47
0	#DIV/0!	1548	#DIV/0!	15	48	#DIV/0!	15	48
0	#DIV/0!	1549	#DIV/0!	15	49	#DIV/0!	15	49
0	#DIV/0!	1550	#DIV/0!	15	50	#DIV/0!	15	50
0	#DIV/0!	1551	#DIV/0!	15	51	#DIV/0!	15	51
0	#DIV/0!	1552	#DIV/0!	15	52	#DIV/0!	15	52
0	#DIV/0!	1553	#DIV/0!	15	53	#DIV/0!	15	53
0	#DIV/0!	1554	#DIV/0!	15	54	#DIV/0!	15	54
0	#DIV/0!	1555	#DIV/0!	15	55	#DIV/0!	15	55
0	#DIV/0!	1556	#DIV/0!	15	56	#DIV/0!	15	56
0	#DIV/0!	1557	#DIV/0!	15	57	#DIV/0!	15	57
0	#DIV/0!	1558	#DIV/0!	15	58	#DIV/0!	15	58
0	#DIV/0!	1559	#DIV/0!	15	59	#DIV/0!	15	59
0	#DIV/0!	1560	#DIV/0!	15	60	#DIV/0!	15	60
0	#DIV/0!	1561	#DIV/0!	15	61	#DIV/0!	15	61
0	#DIV/0!	1562	#DIV/0!	15	62	#DIV/0!	15	62
0	#DIV/0!	1563	#DIV/0!	15	63	#DIV/0!	15	63
0	#DIV/0!	1564	#DIV/0!	15	64	#DIV/0!	15	64
0	#DIV/0!	1565	#DIV/0!	15	65	#DIV/0!	15	65
0	#DIV/0!	1566	#DIV/0!	15	66	#DIV/0!	15	66
0	#DIV/0!	1567	#DIV/0!	15	67	#DIV/0!	15	67
0	#DIV/0!	1568	#DIV/0!	15	68	#DIV/0!	15	68
0	#DIV/0!	1569	#DIV/0!	15	69	#DIV/0!	15	69
0	#DIV/0!	1570	#DIV/0!	15	70	#DIV/0!	15	70
0	#DIV/0!	1571	#DIV/0!	15	71	#DIV/0!	15	71
0	#DIV/0!	1572	#DIV/0!	15	72	#DIV/0!	15	72
0	#DIV/0!	1573	#DIV/0!	15	73	#DIV/0!	15	73
0	#DIV/0!	1574	#DIV/0!	15	74	#DIV/0!	15	74
0	#DIV/0!	1575	#DIV/0!	15	75	#DIV/0!	15	75
0	#DIV/0!	1576	#DIV/0!	15	76	#DIV/0!	15	76
0	#DIV/0!	1577	#DIV/0!	15	77	#DIV/0!	15	77
0	#DIV/0!	1578	#DIV/0!	15	78	#DIV/0!	15	78
0	#DIV/0!	1579	#DIV/0!	15	79	#DIV/0!	15	79
0	#DIV/0!	1580	#DIV/0!	15	80	#DIV/0!	15	80
0	#DIV/0!	1581	#DIV/0!	15	81	#DIV/0!	15	81
0	#DIV/0!	1582	#DIV/0!	15	82	#DIV/0!	15	82
0	#DIV/0!	1583	#DIV/0!	15	83	#DIV/0!	15	83
0	#DIV/0!	1584	#DIV/0!	15	84	#DIV/0!	15	84
0	#DIV/0!	1585	#DIV/0!	15	85	#DIV/0!	15	85
0	#DIV/0!	1586	#DIV/0!	15	86	#DIV/0!	15	86
0	#DIV/0!	1587	#DIV/0!	15	87	#DIV/0!	15	87
0	#DIV/0!	1588	#DIV/0!	15	88	#DIV/0!	15	88
0	#DIV/0!	1589	#DIV/0!	15	89	#DIV/0!	15	89
0	#DIV/0!	1590	#DIV/0!	15	90	#DIV/0!	15	90
0	#DIV/0!	1591	#DIV/0!	15	91	#DIV/0!	15	91
0	#DIV/0!	1592	#DIV/0!	15	92	#DIV/0!	15	92
0	#DIV/0!	1593	#DIV/0!	15	93	#DIV/0!	15	93
0	#DIV/0!	1594	#DIV/0!	15	94	#DIV/0!	15	94
0	#DIV/0!	1595	#DIV/0!	15	95	#DIV/0!	15	95
0	#DIV/0!	1596	#DIV/0!	15	96	#DIV/0!	15	96
0	#DIV/0!	1597	#DIV/0!	15	97	#DIV/0!	15	97
0	#DIV/0!	1598	#DIV/0!	15	98	#DIV/0!	15	98
0	#DIV/0!	1599	#DIV/0!	15	99	#DIV/0!	15	99
0	#DIV/0!	1600	#DIV/0!	16	00	#DIV/0!	16	00
0	#DIV/0!	1601	#DIV/0!	16	01	#DIV/0!	16	01
0	#DIV/0!	1602	#DIV/0!	16	02	#DIV/0!	16	02
0	#DIV/0!	1603	#DIV/0!	16	03	#DIV/0!	16	03
0	#DIV/0!	1604	#DIV/0!	16	04	#DIV/0!	16	04
0	#DIV/0!	1605	#DIV/0!	16	05	#DIV/0!	16	05
0	#DIV/0!	1606	#DIV/0!	16	06	#DIV/0!	16	06
0	#DIV/0!	1607	#DIV/0!	16	07	#DIV/0!	16	07
0	#DIV/0!	1608	#DIV/0!	16	08	#DIV/0!	16	08
0	#DIV/0!	1609	#DIV/0!	16	09	#DIV/0!	16	09
0	#DIV/0!	1610	#DIV/0!	16	10	#DIV/0!	16	10
0	#DIV/0!	1611	#DIV/0!	16	11	#DIV/0!	16	11
0	#DIV/0!	1612	#DIV/0!	16	12	#DIV/0!	16	12
0	#DIV/0!	1613	#DIV/0!	16	13	#DIV/0!	16	13
0	#DIV/0!	1614	#DIV/0!	16	14	#DIV/0!	16	14
0	#DIV/0!	1615	#DIV/0!	16	15	#DIV/0!	16	15
0	#DIV/0!	1616	#DIV/0!	16	16	#DIV/0!	16	16
0	#DIV/0!	1617	#DIV/0!	16	17	#DIV/0!	16	17
0	#DIV/0!	1618	#DIV/0!	16	18	#DIV/0!	16	18
0	#DIV/0!	1619	#DIV/0!	16	19	#DIV/0!	16	19
0	#DIV/0!	1620	#DIV/0!	16	20	#DIV/0!	16	20
0	#DIV/0!	1621	#DIV/0!	16	21	#DIV/0!	16	21
0	#DIV/0!	1622	#DIV/0!	16	22	#DIV/0!	16	22
0	#DIV/0!	1623	#DIV/0!	16	23	#DIV/0!	16	23
0	#DIV/0!	1624	#DIV/0!	16	24	#DIV/0!	16	24
0	#DIV/0!	1625	#DIV/0!	16	25	#DIV/0!	16	25
0	#DIV/0!	1626	#DIV/0!	16	26	#DIV/0!	16	26
0	#DIV/0!	1627	#DIV/0!	16	27	#DIV/0!	16	27
0	#DIV/0!	1628	#DIV/0!	16	28	#DIV/0!	16	28
0	#DIV/0!	1629	#DIV/0!	16	29	#DIV/0!	16	29
0	#DIV/0!	1630	#DIV/0!	16	30	#DIV/0!	16	30
0	#DIV/0!	1631	#DIV/0!	16	31	#DIV/0!	16	31
0	#DIV/0!	1632	#DIV/0!	16	32	#DIV/0!	16	32
0	#DIV/0!	1633	#DIV/0!	16	33	#DIV/0!	16	33
0	#DIV/0!	1634	#DIV/0!	16	34	#DIV/0!	16	34
0	#DIV/0!	1635	#DIV/0!	16	35	#DIV/0!	16	35
0	#DIV/0!	1636	#DIV/0!	16	36	#DIV/0!	16	36
0	#DIV/0!	1637	#DIV/0!	16	37	#DIV/0!	16	37
0	#DIV/0!	1638	#DIV/0!	16	38	#DIV/0!	16	38
0	#DIV/0!	1639	#DIV/0!	16	39	#DIV/0!	16	39
0	#DIV/0!	1640	#DIV/0!	16	40	#DIV/0!	16	40
0	#DIV/0!	1641	#DIV/0!	16	41	#DIV/0!	16	41
0	#DIV/0!	1642	#DIV/0!	16	42	#DIV/0!	16	42
0	#DIV/0!	1643	#DIV/0!	16	43	#DIV/0!	16	43
0	#DIV/0!	1644	#DIV/0!	16	44	#DIV/0!	16	44
0	#DIV/0!	1645	#DIV/0!	16	45	#DIV/0!	16	45
0	#DIV/0!	1646	#DIV/0!	16	46	#DIV/0!	16	46
0	#DIV/0!	1647	#DIV/0!	16	47	#DIV/0!	16	47
0	#DIV/0!	1648	#DIV/0!	16	48	#DIV/0!	16	48
0	#DIV/0!	1649	#DIV/0!	16	49	#DIV/0!	16	49
0	#DIV/0!	1650	#DIV/0!	16	50	#DIV/0!	16	50
0	#DIV/0!	1651	#DIV/0!	16	51	#DIV/0!	16	51
0	#DIV/0!	1652	#DIV/0!	16	52	#DIV/0!	16	52
0	#DIV/0!	1653	#DIV/0!	16	53	#DIV/0!	16	53
0	#DIV/0!	1654	#DIV/0!	16	54	#DIV/0!	16	54
0	#DIV/0!	1655	#DIV/0!	16	55	#DIV/0!	16	55
0	#DIV/0!	1656	#DIV/0!	16	56	#DIV/0!	16	56
0	#DIV/0!	1657	#DIV/0!	16	57	#DIV/0!	16	57
0	#DIV/0!	1658	#DIV/0!	16	58	#DIV/0!	16	58
0	#DIV/0!	1659	#DIV/0!	16	59	#DIV/0!	16	59
0	#DIV/0!	1660	#DIV/0!	16	60	#DIV/0!	16	60
0	#DIV/0!	1661	#DIV/0!	16	61	#DIV/0!	16	61
0	#DIV/0!	1662	#DIV/0!	16	62	#DIV/0!	16	62
0	#DIV/0!	1663	#DIV/0!	16	63	#DIV/0!	16	63
0	#DIV/0!	1664	#DIV/0!	16	64	#DIV/0!	16	64
0	#DIV/0!	1665	#DIV/0!	16	65	#DIV/0!	16	65
0	#DIV/0!	1666	#DIV/0!	16	66	#DIV/0!	16	66
0	#DIV/0!	1667	#DIV/0!	16	67	#DIV/0!	16	67
0	#DIV/0!	1668	#DIV/0!	16	68	#DIV/0!	16	68
0	#DIV/0!	1669	#DIV/0!	16	69	#DIV/0!	16	69
0	#DIV/0!	1670	#DIV/0!	16	70	#DIV/0!	16	70
0	#DIV/0!	1671	#DIV/0!	16	71	#DIV/0!	16	71
0	#DIV/0!	1672	#DIV/0!	16	72	#DIV/0!	16	72
0	#DIV/0!	1673	#DIV/0!	16	73	#DIV/0!	16	73
0	#DIV/0!	1674	#DIV/0!	16	74	#DIV/0!	16	74
0	#DIV/0!	1675	#DIV/0!	16	75	#DIV/0!	16	75
0	#DIV/0!	1676	#DIV/0!	16	76	#DIV/0!	16	76
0	#DIV/0!	1677	#DIV/0!	16	77	#DIV/0!	16	77
0	#DIV/0!	1678	#DIV/0!	16	78	#DIV/0!	16	78
0	#DIV/0!	1679	#DIV/0!	16	79	#DIV/0!	16	79
0	#DIV/0!	1680	#DIV/0!	16	80	#DIV/0!	16	80
0	#DIV/0!	1681	#DIV/0!	16	81	#DIV/0!	16	81
0	#DIV/0!	1682	#DIV/0!	16	82	#DIV/0!	16	82
0	#DIV/0!	1683	#DIV/0!	16	83	#DIV/0!	16	83
0	#DIV/0!	1684	#DIV/0!	16	84	#DIV/0!	16	84
0	#DIV/0!	1685	#DIV/0!	16	85	#DIV/0!	16	85
0	#DIV/0!	1686	#DIV/0!	16	86	#DIV/0!	16	86
0	#DIV/0!	1687	#DIV/0!	16	87	#DIV/0!	16	87
0	#DIV/0!	1688	#DIV/0!	16	88	#DIV/0!	16	88
0	#DIV/0!	1689	#DIV/0!	16	89	#DIV/0!	16	89
0	#DIV/0!	1690	#DIV/0!	16	90	#DIV/0!	16	90
0	#DIV/0!	1691	#DIV/0!	16	91	#DIV/0!	16	91
0	#DIV/0!	1692	#DIV/0!	16	92	#DIV/0!	16	92
0	#DIV/0!	1693	#DIV/0!	16	93	#DIV/0!	16	93
0	#DIV/0!	1694	#DIV/0!	16	94	#DIV/0!	16	94
0	#DIV/0!	1695	#DIV/0!	16	95	#DIV/0!	16	95
0	#DIV/0!	1696	#DIV/0!	16	96	#DIV/0!	16	96
0	#DIV/0!	1697	#DIV/0!	16	97	#DIV/0!	16	97
0	#DIV/0!	1698	#DIV/0!	16	98	#DIV/0!	16	98
0	#DIV/0!	1699	#DIV/0!	16	99	#DIV/0!	16	99
0	#DIV/0!	1700	#DIV/0!	17	00	#DIV/0!	17	00
0	#DIV/0!	1701	#DIV/0!	17	01	#DIV/0!	17	01
0	#DIV/0!	1702	#DIV/0!	17	02	#DIV/0!	17	02
0	#DIV/0!	1703	#DIV/0!	17	03	#DIV/0!	17	03
0	#DIV/0!	1704	#DIV/0!	17	04	#DIV/0!	17	04
0	#DIV/0!	1705	#DIV/0!	17	05	#DIV/0!	17	05
0	#DIV/0!	1706	#DIV/0!	17	06	#DIV/0!	17	06
0	#DIV/0!	1707	#DIV/0!	17	07	#DIV/0!	17	07
0	#DIV/0!	1708	#DIV/0!	17	08	#DIV/0!	17	08
0	#DIV/0!	1709	#DIV/0!	17	09	#DIV/0!	17	09
0	#DIV/0!	1710	#DIV/0!	17	10	#DIV/0!	17	10
0	#DIV/0!	1711	#DIV/0!	17	11	#DIV/0!	17	11
0	#DIV/0!	1712	#DIV/0!	17	12	#DIV/0!	17	12
0	#DIV/0!	1713	#DIV/0!	17	13	#DIV/0!	17	13
0	#DIV/0!	1714	#DIV/0!	17	14	#DIV/0!	17	14
0	#DIV/0!	1715	#DIV/0!	17	15	#DIV/0!	17	15
0	#DIV/0!	1716	#DIV/0!	17	16	#DIV/0!	17	16
0	#DIV/0!	1717	#DIV/0!	17	17	#DIV/0!	17	17
0	#DIV/0!	1718	#DIV/0!	17	18	#DIV/0!	17	18
0	#DIV/0!	1719	#DIV/0!	17	19	#DIV/0!	17	19
0	#DIV/0!	1720	#DIV/0!	17	20	#DIV/0!	17	20
0	#DIV/0!	1721	#DIV/0!	17	21	#DIV/0!	17	21
0	#DIV/0!	1722	#DIV/0!	17	22	#DIV/0!	17	22
0	#DIV/0!	1723	#DIV/0!	17	23	#DIV/0!	17	23
0	#DIV/0!	1724	#DIV/0!	17	24	#DIV/0!	17	24
0	#DIV/0!	1725	#DIV/0!	17	25	#DIV/0!	17	25
0	#DIV/0!	1726	#DIV/0!	17	26	#DIV/0!	17	26
0	#DIV/0!	1727	#DIV/0!	17	27	#DIV/0!	17	27
0	#DIV/0!	1728	#DIV/0!	17	28	#DIV/0!	17	28
0	#DIV/0!	1729	#DIV/0!	17	29	#DIV/0!	17	29
0	#DIV/0!	1730	#DIV/0!	17	30	#DIV/0!	17	30
0	#DIV/0!	1731	#DIV/0!	17	31	#DIV/0!	17	31
0	#DIV/0!	1732	#DIV/0!	17	32	#DIV/0!	17	32
0	#DIV/0!	1733	#DIV/0!	17	33	#DIV/0!	17	33
0	#DIV/0!	1734	#DIV/0!	17	34	#DIV/0!	17	34
0	#DIV/0!	1735	#DIV/0!	17	35	#DIV/0!	17	35
0	#DIV/0!	1736	#DIV/0!	17	36	#DIV/0!	17	36
0	#DIV/0!	1737	#DIV/0!	17	37	#DIV/0!	17	37
0	#DIV/0!	1738	#DIV/0!	17	38	#DIV/0!	17	38
0	#DIV/0!	1739	#DIV/0!	17	39	#DIV/0!	17	39
0	#DIV/0!	1740	#DIV/0!	17	40	#DIV/0!	17	40
0	#DIV/0!	1741	#DIV/0!	17	41	#DIV/0!	17	41
0	#DIV/0!	1742	#DIV/0!	17	42	#DIV/0!	17	42
0	#DIV/0!	1743	#DIV/0!	17	43	#DIV/0!	17	43
0	#DIV/0!	1744	#DIV/0!	17	44	#DIV/0!	17	44
0	#DIV/0!	1745	#DIV/0!	17	45	#DIV/0!	17	45
0	#DIV/0!	1746	#DIV/0!	17	46	#DIV/0!	17	46
0	#DIV/0!	1747	#DIV/0!	17	47	#DIV/0!	17	47
0	#DIV/0!	1748	#DIV/0!	17	48	#DIV/0!	17	48
0	#DIV/0!	1749	#DIV/0!	17	49	#DIV/0!	17	49
0	#DIV/0!	1750	#DIV/0!	17	50	#DIV/0!	17	50
0	#DIV/0!	1751	#DIV/0!	17	51	#DIV/0!	17	51
0	#DIV/0!	1752	#DIV/0!	17	52	#DIV/0!	17	52
0	#DIV/0!	1753	#DIV/0!	17	53	#DIV/0!	17	53
0	#DIV/0!	1754	#DIV/0!	17	54	#DIV/0!	17	54
0	#DIV/0!	1755	#DIV/0!	17	55	#DIV/0!	17	55
0	#DIV/0!	1756	#DIV/0!	17	56	#DIV/0!	17	56
0	#DIV/0!	1757	#DIV/0!	17	57	#DIV/0!	17	57
0	#DIV/0!	1758	#DIV/0!	17	58	#DIV/0!	17	58
0	#DIV/0!	1759	#DIV/0!	17	59	#DIV/0!	17	59
0	#DIV/0!	1760	#DIV/0!	17	60	#DIV/0!	17	60
0	#DIV/0!	1761	#DIV/0!	17	61	#DIV/0!	17	61
0	#DIV/0!	1762	#DIV/0!	17	62	#DIV/0!	17	62
0	#DIV/0!	1763	#DIV/0!	17	63	#DIV/0!	17	63
0	#DIV/0!	1764	#DIV/0!	17	64	#DIV/0!	17	64
0	#DIV/0!	1765	#DIV/0!	17	65	#DIV/0!	17	65
0	#DIV/0!	1766	#DIV/0!	17	66	#DIV/0!	17	66
0	#DIV/0!	1767	#DIV/0!	17	67	#DIV/0!	17	67
0	#DIV/0!	1768	#DIV/0!	17	68	#DIV/0!	17	68
0	#DIV/0!	1769	#DIV/0!	17	69	#DIV/0!	17	69
0	#DIV/0!	1770	#DIV/0!	17	70	#DIV/0!	17	70
0	#DIV/0!	1771	#DIV/0!	17	71	#DIV/0!	17	71
0	#DIV/0!	1772	#DIV/0!	17	72	#DIV/0!	17	72
0	#DIV/0!	1773	#DIV/0!	17	73	#DIV/0!	17	73
0	#DIV/0!	1774	#DIV/0!	17	74	#DIV/0!	17	74
0	#DIV/0!	1775	#DIV/0!	17	75	#DIV/0!	17	75
0	#DIV/0!	1776	#DIV/0!	17	76	#DIV/0!	17	76
0	#DIV/0!	1777	#DIV/0!	17	77	#DIV/0!	17	77
0	#DIV/0!	1778	#DIV/0!	17	78	#DIV/0!	17	78
0	#DIV/0!	1779	#DIV/0!	17	79	#DIV/0!	17	79
0	#DIV/0!	1780	#DIV/0!	17	80	#DIV/0!	17	80
0	#DIV/0!	1781	#DIV/0!	17	81	#DIV/0!	17	81
0	#DIV/0!	1782	#DIV/0!	17	82	#DIV/0!	17	82
0	#DIV/0!	1783	#DIV/0!	17	83	#DIV/0!	17	83
0	#DIV/0!	1784	#DIV/0!	17	84	#DIV/0!	17	84
0	#DIV/0!	1785	#DIV/0!	17	85	#DIV/0!	17	85
0	#DIV/0!	1786	#DIV/0!	17	86	#DIV/0!	17	86
0	#DIV/0!	1787	#DIV/0!	17	87	#DIV/0!	17	87
0	#DIV/0!	1788	#DIV/0!	17	88	#DIV/0!	17	88
0	#DIV/0!	1789	#DIV/0!	17	89	#DIV/0!	17	89
0	#DIV/0!	1790	#DIV/0!	17	90	#DIV/0!	17	90
0	#DIV/0!	1791	#DIV/0!	17	91	#DIV/0!	17	91
0	#DIV/0!	1792	#DIV/0!	17	92	#DIV/0!	17	92
0	#DIV/0!	1793	#DIV/0!	17	93	#DIV/0!	17	93
0	#DIV/0!	1794	#DIV/0!	17	94	#DIV/0!	17	94
0	#DIV/0!	1795	#DIV/0!	17	95	#DIV/0!	17	95
0	#DIV/0!	1796	#DIV/0!	17	96	#DIV/0!	17	96
0	#DIV/0!	1797	#DIV/0!	17	97	#DIV/0!	17	97
0	#DIV/0!	1798	#DIV/0!	17	98	#DIV/0!	17	98
0	#DIV/0!	1799	#DIV/0!	17	99	#DIV/0!	17	99
0	#DIV/0!	1800	#DIV/0!	18	00	#DIV/0!	18	00
0	#DIV/0!	1801	#DIV/0!	18	01	#DIV/0!	18	01
0	#DIV/0!	1802	#DIV/0!	18	02	#DIV/0!	18	02
0	#DIV/0!	1803	#DIV/0!	18	03	#DIV/0!	18	03
0	#DIV/0!	1804	#DIV/0!	18	04	#DIV/0!	18	04
0	#DIV/0!	1805	#DIV/0!	18	05	#DIV/0!	18	05
0	#DIV/0!	1806	#DIV/0!	18	06	#DIV/0!	18	06
0	#DIV/0!	1807	#DIV/0!	18	07	#DIV/0!	18	07
0	#DIV/0!	1808	#DIV/0!	18	08	#DIV/0!	18	08
0	#DIV/0!	1809	#DIV/0!	18	09	#DIV/0!	18	09
0	#DIV/0!	1810	#DIV/0!	18	10	#DIV/0!	18	10
0	#DIV/0!	1811	#DIV/0!	18	11	#DIV/0!	18	11
0	#DIV/0!	1812	#DIV/0!	18	12	#DIV/0!	18	12
0	#DIV/0!	1813	#DIV/0!	18	13	#DIV/0!	18	13
0	#DIV/0!	1814	#DIV/0!	18	14	#DIV/0!	18	14
0	#DIV/0!	1815	#DIV/0!	18	15	#DIV/0!	18	15
0	#DIV/0!	1816	#DIV/0!	18	16	#DIV/0!	18	16
0	#DIV/0!	1817	#DIV/0!	18	17	#DIV/0!	18	17
0	#DIV/0!	1818	#DIV/0!	18	18	#DIV/0!	18	18
0	#DIV/0!	1819	#DIV/0!	18	19	#DIV/0!	18	19
0	#DIV/0!	1820	#DIV/0!	18	20	#DIV/0!	18	20
0	#DIV/0!	1821	#DIV/0!	18	21	#DIV/0!	18	21
0	#DIV/0!	1822	#DIV/0!	18	22	#DIV/0!	18	22
0	#DIV/0!	1823	#DIV/0!	18	23	#DIV/0!	18	23
0	#DIV/0!	1824	#DIV/0!	18	24	#DIV/0!	18	24
0	#DIV/0!	1825	#DIV/0!	18	25	#DIV/0!	18	25
0	#DIV/0!	1826	#DIV/0!	18	26	#DIV/0!	18	26
0	#DIV/0!	1827	#DIV/0!	18	27	#DIV/0!	18	27
0	#DIV/0!	1828	#DIV/0!	18	28	#DIV/0!	18	28
0	#DIV/0!	1829	#DIV/0!	18	29	#DIV/0!	18	29
0	#DIV/0!	1830	#DIV/0!	18	30	#DIV/0!	18	30
0	#DIV/0!	1831	#DIV/0!	18	31	#DIV/0!	18	31
0	#DIV/0!	1832	#DIV/0!	18	32	#DIV/0!	18	32
0	#DIV/0!	1833	#DIV/0!	18	33	#DIV/0!	18	33
0	#DIV/0!	1834	#DIV/0!	18	34	#DIV/0!	18	34
0	#DIV/0!	1835	#DIV/0!	18	35	#DIV/0!	18	35
0	#DIV/0!	1836	#DIV/0!	18	36	#DIV/0!	18	36
0	#DIV/0!	1837	#DIV/0!	18	37	#DIV/0!	18	37
0	#DIV/0!	1838	#DIV/0!	18	38	#DIV/0!	18	38
0	#DIV/0!	1839	#DIV/0!	18	39	#DIV/0!	18	39
0	#DIV/0!	1840	#DIV/0!	18	40	#DIV/0!	18	40
0	#DIV/0!	1841	#DIV/0!	18	41	#DIV/0!	18	41
0	#DIV/0!	1842	#DIV/0!	18	42	#DIV/0!	18	42
0	#DIV/0!	1843	#DIV/0!	18	43	#DIV/0!	18	43
0	#DIV/0!	1844	#DIV/0!	18	44	#DIV/0!	18	44
0	#DIV/0!	1845	#DIV/0!	18	45	#DIV/0!	18	45
0	#DIV/0!	1846	#DIV/0!	18	46	#DIV/0!	18	46
0	#DIV/0!	1847	#DIV/0!	18	47	#DIV/0!	18	47
0	#DIV/0!	1848	#DIV/0!	18	48	#DIV/0!	18	48
0	#DIV/0!	1849	#DIV/0!	18	49	#DIV/0!	18	49
0	#DIV/0!	1850	#DIV/0!	18	50	#DIV/0!	18	50
0	#DIV/0!	1851	#DIV/0!	18	51	#DIV/0!	18	51
0	#DIV/0!	1852	#DIV/0!	18	52	#DIV/0!	18	52
0	#DIV/0!	1853	#DIV/0!	18	53	#DIV/0!	18	53
0	#DIV/0!	1854	#DIV/0!	18	54	#DIV/0!	18	54
0	#DIV/0!	1855	#DIV/0!	18	55	#DIV/0!	18	55
0	#DIV/0!	1856	#DIV/0!	18	56	#DIV/0!	18	56
0	#DIV/0!	1857	#DIV/0!	18	57	#DIV/0!	18	57
0	#DIV/0!	1858	#DIV/0!	18	58	#DIV/0!	18	58
0	#DIV/0!	1859	#DIV/0!	18	59	#DIV/0!	18	59
0	#DIV/0!	1860	#DIV/0!	18	60	#DIV/0!	18	60
0	#DIV/0!	1861	#DIV/0!	18	61	#DIV/0!	18	61
0	#DIV/0!	1862	#DIV/0!	18	62	#DIV/0!	18	62
0	#DIV/0!	1863	#DIV/0!	18	63	#DIV/0!	18	63
0	#DIV/0!	1864	#DIV/0!	18	64	#DIV/0!	18	64
0	#DIV/0!	1865	#DIV/0!	18	65	#DIV/0!	18	65
0	#DIV/0!	1866	#DIV/0!	18	66	#DIV/0!	18	66
0	#DIV/0!	1867	#DIV/0!	18	67	#DIV/0!	18	67
0	#DIV/0!	1868	#DIV/0!	18	68	#DIV/0!	18	68
0	#DIV/0!	1869	#DIV/0!	18	69	#DIV/0!	18	69
0	#DIV/0!	1870	#DIV/0!	18	70	#DIV/0!	18	70
0	#DIV/0!	1871	#DIV/0!	18	71	#DIV/0!	18	71
0	#DIV/0!	1872	#DIV/0!	18	72	#DIV/0!	18	72
0	#DIV/0!	1873	#DIV/0!	18	73	#DIV/0!	18	73
0	#DIV/0!	1874	#DIV/0!	18	74	#DIV/0!	18	74
0	#DIV/0!	1875	#DIV/0!	18	75	#DIV/0!	18	75
0	#DIV/0!	1876	#DIV/0!	18	76	#DIV/0!	18	76
0	#DIV/0!	1877	#DIV/0!	18	77	#DIV/0!	18	77
0	#DIV/0!	1878	#DIV/0!	18	78	#DIV/0!	18	78
0	#DIV/0!	1879	#DIV/0!	18	79	#DIV/0!	18	79
0	#DIV/0!	1880	#DIV/0!	18	80	#DIV/0!	18	80
0	#DIV/0!	1881	#DIV/0!	18	81	#DIV/0!	18	81
0	#DIV/0!	1882	#DIV/0!	18	82	#DIV/0!	18	82
0	#DIV/0!	1883	#DIV/0!	18	83	#DIV/0!	18	83
0	#DIV/0!	1884	#DIV/0!	18	84	#DIV/0!	18	84
0	#DIV/0!	1885	#DIV/0!	18	85	#DIV/0!	18	85
0	#DIV/0!	1886	#DIV/0!	18	86	#DIV/0!	18	86
0	#DIV/0!	1887	#DIV/0!	18	87	#DIV/0!	18	87
0	#DIV/0!	1888	#DIV/0!	18	88	#DIV/0!	18	88
0	#DIV/0!	1889	#DIV/0!	18	89	#DIV/0!	18	89
0	#DIV/0!	1890	#DIV/0!	18	90	#DIV/0!	18	90
0	#DIV/0!	1891	#DIV/0!	18	91	#DIV/0!	18	91
0	#DIV/0!	1892	#DIV/0!	18	92	#DIV/0!	18	92
0	#DIV/0!	1893	#DIV/0!	18	93	#DIV/0!	18	93
0	#DIV/0!	1894	#DIV/0!	18	94	#DIV/0!	18	94
0	#DIV/0!	1895	#DIV/0!	18	95	#DIV/0!	18	95
0	#DIV/0!	1896	#DIV/0!	18	96	#DIV/0!	18	96
0	#DIV/0!	1897	#DIV/0!	18	97	#DIV/0!	18	97
0	#DIV/0!	1898	#DIV/0!	18	98	#DIV/0!	18	98
0	#DIV/0!	1899	#DIV/0!	18	99	#DIV/0!	18	99
0	#DIV/0!	1900	#DIV/0!	19	00	#DIV/0!	19	00
0	#DIV/0!	1901	#DIV/0!	19	01	#DIV/0!	19	01
0	#DIV/0!	1902	#DIV/0!	19	02	#DIV/0!	19	02
0	#DIV/0!	1903	#DIV/0!	19	03	#DIV/0!	19	03
0	#DIV/0!	1904	#DIV/0!	19	04	#DIV/0!	19	04
0	#DIV/0!	1905	#DIV/0!	19	05	#DIV/0!	19	05
0	#DIV/0!	1906	#DIV/0!	19	06	#DIV/0!	19	06
0	#DIV/0!	1907	#DIV/0!	19	07	#DIV/0!	19	07
0	#DIV/0!	1908	#DIV/0!	19	08	#DIV/0!	19	08
0	#DIV/0!	1909	#DIV/0!	19	09	#DIV/0!	19	09
0	#DIV/0!	1910	#DIV/0!	19	10	#DIV/0!	19	10
0	#DIV/0!	1911	#DIV/0!	19	11	#DIV/0!	19	11
0	#DIV/0!	1912	#DIV/0!	19	12	#DIV/0!	19	12
0	#DIV/0!	1913	#DIV/0!	19	13	#DIV/0!	19	13
0	#DIV/0!	1914	#DIV/0!	19	14	#DIV/0!	19	14
0	#DIV/0!	1915	#DIV/0!	19	15	#DIV/0!	19	15
0	#DIV/0!	1916	#DIV/0!	19	16	#DIV/0!	19	16
0	#DIV/0!	1917	#DIV/0!	19	17	#DIV/0!	19	17
0	#DIV/0!	1918	#DIV/0!	19	18	#DIV/0!	19	18
0	#DIV/0!	1919	#DIV/0!	19	19	#DIV/0!	19	19
0	#DIV/0!	1920	#DIV/0!	19	20	#DIV/0!	19	20
0	#DIV/0!	1921	#DIV/0!	19	21	#DIV/0!	19	21
0	#DIV/0!	1922	#DIV/0!	19	22	#DIV/0!	19	22
0	#DIV/0!	1923	#DIV/0!	19	23	#DIV/0!	19	23
0	#DIV/0!	1924	#DIV/0!	19	24	#DIV/0!	19	24
0	#DIV/0!	1925	#DIV/0!	19	25	#DIV/0!	19	25
0	#DIV/0!	1926	#DIV/0!	19	26	#DIV/0!	19	26
0	#DIV/0!	1927	#DIV/0!	19	27	#DIV/0!	19	27
0	#DIV/0!	1928	#DIV/0!	19	28	#DIV/0!	19	28
0	#DIV/0!	1929	#DIV/0!	19	29	#DIV/0!	19	29
0	#DIV/0!	1930	#DIV/0!	19	30	#DIV/0!	19	30
0	#DIV/0!	1931	#DIV/0!	19	31	#DIV/0!	19	31
0	#DIV/0!	1932	#DIV/0!	19	32	#DIV/0!	19	32
0	#DIV/0!	1933	#DIV/0!	19	33	#DIV/0!	19	33
0	#DIV/0!	1934	#DIV/0!	19	34	#DIV/0!	19	34
0	#DIV/0!	1935	#DIV/0!	19	35	#DIV/0!	19	35
0	#DIV/0!	1936	#DIV/0!	19	36	#DIV/0!	19	36
0	#DIV/0!	1937	#DIV/0!	19	37	#DIV/0!	19	37
0	#DIV/0!	1938	#DIV/0!	19	38	#DIV/0!	19	38
0	#DIV/0!	1939	#DIV/0!	19	39	#DIV/0!	19	39
0	#DIV/0!	1940	#DIV/0!	19	40	#DIV/0!	19	40
0	#DIV/0!	1941	#DIV/0!	19	41	#DIV/0!	19	41
0	#DIV/0!	1942	#DIV/0!	19	42	#DIV/0!	19	42
0	#DIV/0!	1943	#DIV/0!	19	43	#DIV/0!	19	43
0	#DIV/0!	1944	#DIV/0!	19	44	#DIV/0!	19	44
0	#DIV/0!	1945	#DIV/0!	19	45	#DIV/0!	19	45
0	#DIV/0!	1946	#DIV/0!	19	46	#DIV/0!	19	46
0	#DIV/0!	1947	#DIV/0!	19	47	#DIV/0!	19	47
0	#DIV/0!	1948	#DIV/0!	19	48	#DIV/0!	19	48
0	#DIV/0!	1949	#DIV/0!	19	49	#DIV/0!	19	49
0	#DIV/0!	1950	#DIV/0!	19	50	#DIV/0!	19	50
0	#DIV/0!	1951	#DIV/0!	19	51	#DIV/0!	19	51
0	#DIV/0!	1952	#DIV/0!	19	52	#DIV/0!	19	52
0	#DIV/0!	1953	#DIV/0!	19	53	#DIV/0!	19	53
0	#DIV/0!	1954	#DIV/0!	19	54	#DIV/0!	19	54
0	#DIV/0!	1955	#DIV/0!	19	55	#DIV/0!	19	55
0	#DIV/0!	1956	#DIV/0!	19	56	#DIV/0!	19	56
0	#DIV/0!	1957	#DIV/0!	19	57	#DIV/0!	19	57
0	#DIV/0!	1958	#DIV/0!	19	58	#DIV/0!	19	58
0	#DIV/0!	1959	#DIV/0!	19	59	#DIV/0!	19	59
0	#DIV/0!	1960	#DIV/0!	19	60	#DIV/0!	19	60
0	#DIV/0!	1961	#DIV/0!	19	61	#DIV/0!	19	61
0	#DIV/0!	1962	#DIV/0!	19	62	#DIV/0!	19	62
0	#DIV/0!	1963	#DIV/0!	19	63	#DIV/0!	19	63
0	#DIV/0!	1964	#DIV/0!	19	64	#DIV/0!	19	64
0	#DIV/0!	1965	#DIV/0!	19	65	#DIV/0!	19	65
0	#DIV/0!	1966	#DIV/0!	19	66	#DIV/0!	19	66
0	#DIV/0!	1967	#DIV/0!	19	67	#DIV/0!	19	67
0	#DIV/0!	1968	#DIV/0!	19	68	#DIV/0!	19	68
0	#DIV/0!	1969	#DIV/0!	19	69	#DIV/0!	19	69
0	#DIV/0!	1970	#DIV/0!	19	70	#DIV/0!	19	70
0	#DIV/0!	1971	#DIV/0!	19	71	#DIV/0!	19	71
0	#DIV/0!	1972	#DIV/0!	19	72	#DIV/0!	19	72
0	#DIV/0!	1973	#DIV/0!	19	73	#DIV/0!	19	73
0	#DIV/0!	1974	#DIV/0!	19	74	#DIV/0!	19	74
0	#DIV/0!	1975	#DIV/0!	19	75	#DIV/0!	19	75
0	#DIV/0!	1976	#DIV/0!	19	76	#DIV/0!	19	76
0	#DIV/0!	1977	#DIV/0!	19	77	#DIV/0!	19	77
0	#DIV/0!	1978	#DIV/0!	19	78	#DIV/0!	19	78
0	#DIV/0!	1979	#DIV/0!	19	79	#DIV/0!	19	79
0	#DIV/0!	1980	#DIV/0!	19	80	#DIV/0!	19	80
0	#DIV/0!	1981	#DIV/0!	19	81	#DIV/0!	19	81
0	#DIV/0!	1982	#DIV/0!	19	82	#DIV/0!	19	82
0	#DIV/0!	1983	#DIV/0!	19	83	#DIV/0!	19	83
0	#DIV/0!	1984	#DIV/0!	19	84	#DIV/0!	19	84
0	#DIV/0!	1985	#DIV/0!	19	85	#DIV/0!	19	85
0	#DIV/0!	1986	#DIV/0!	19	86	#DIV/0!	19	86
0	#DIV/0!	1987	#DIV/0!	19	87	#DIV/0!	19	87
0	#DIV/0!	1988	#DIV/0!	19	88	#DIV/0!	19	88
0	#DIV/0!	1989	#DIV/0!	19	89	#DIV/0!	19	89
0	#DIV/0!	1990	#DIV/0!	19	90	#DIV/0!	19	90
0	#DIV/0!	1991	#DIV/0!	19	91	#DIV/0!	19	91
0	#DIV/0!	1992	#DIV/0!	19	92	#DIV/0!	19	92
0	#DIV/0!	1993	#DIV/0!	19	93	#DIV/0!	19	93
0	#DIV/0!	1994	#DIV/0!	19	94	#DIV/0!	19	94
0	#DIV/0!	1995	#DIV/0!	19	95	#DIV/0!	19	95
0	#DIV/0!	1996	#DIV/0!	19	96	#DIV/0!	19	96
0	#DIV/0!	1997	#DIV/0!	19	97	#DIV/0!	19	97
0	#DIV/0!	1998	#DIV/0!	19	98	#DIV/0!	19	98
0	#DIV/0!	1999	#DIV/0!	19	99	#DIV/0!	19	99
[truncated: 8,000 more rows]

[truncated: 4 more sheets: Classification, ClassificationAC, ClassificationAC2, FAQ]
